# Supplementary material for: Molecular Epidemiology of AY.28 and AY.104 Delta Sub-lineages in Sri Lanka
Source: Front Public Health. 2022 Jun 21;10:873633. doi: 10.3389/fpubh.2022.873633 (PMC9253541; doi:10.3389/fpubh.2022.873633)
Supplement: Supplementary file 2 [file Table_1.xlsx]

## Sheet: all
date	seq_id	pangolin_lineage	pos_222	pos_701	pos_1078	BHT	gisaid_epi_isl	Institute	location	district	age	gender	vaccination_old	dose_old	vaccination_updated	dose_updated	vaccinated	vac_combined	dose_comb	period	severity	seq_technology
2021-05-17	CDR123	AY.102	A	A	A		EPI_ISL_2481390		Quarantine													Illumina
2021-05-22	CMC107326	AY.28	V	S	S		EPI_ISL_2600349		Dematagoda	Colombo	15	Male										Illumina
2021-05-22	CMC107327	AY.28	V	S	S	107327	EPI_ISL_2600350	CMC	Dematagoda	Colombo	21	Male			Not vaccinated		F	Not vaccinated		14	Mild	Illumina
2021-06-05	CDR177	AY.95	A	A	A		EPI_ISL_2803176	Nawaloka	Colombo	Colombo	46	Male										Illumina
2021-06-09	CMC113770	AY.28	V	S	S	113770	EPI_ISL_2803187	CMC	Colombo	Colombo	17	Female			AZ	1	T	Covisheild	one	17	Severe	Illumina
2021-06-10	CDR167	AY.104	A	A	A		EPI_ISL_2803191	Lanka Hospital	Matara		17	Male										Illumina
2021-06-11	CMC113881	AY.28	V	S	S	113881	EPI_ISL_2600347	CMC	Dematagoda	Colombo	22	Male			Sinopharm	2	T	Sinopharm	two	25	Mild	Illumina
2021-06-11	CDR199	AY.3	A	A	A		EPI_ISL_2803196	RDHS Office - Kalmunei	Trincomalee		21	Female	Vaccinated	2			T	Vaccinated	two			Illumina
2021-06-16	CDR151	AY.28	V	S	S		EPI_ISL_2803228	IDH	Angoda	Colombo		Male										Illumina
2021-06-16	CDR233	B.1.617.2	X	S	S		EPI_ISL_2803227	IDH	Angoda	Colombo		Female										Illumina
2021-06-18	aicbu30	AY.39	A	A	A	50340	EPI_ISL_2985009	TH JAFFNA	Jaffna		83	Male										ONT
2021-06-18	aicbu48	B.1.617.2	V	A	A		EPI_ISL_2985011	TH JAFFNA	Kilinochchi			Female										ONT
2021-06-19	CMC116962	AY.33	A	A	A	116962	EPI_ISL_2803243	CMC	Colombo	Colombo	54	Male			Pfizer	2	T	Pfizer	two	14	Mild	Illumina
2021-06-20	CDR171	AY.28	V	A	S		EPI_ISL_2803244	CMC	Colombo	Colombo												Illumina
2021-06-21	CMC117917	AY.38	A	S	S	117917	EPI_ISL_2803248	CMC	Colombo	Colombo	18	Male			Not vaccinated		F	Not vaccinated		30	Mild	Illumina
2021-06-22	CMC117923	AY.28	V	S	S	117923	EPI_ISL_2803270	CMC	Colombo	Colombo	25	Female			Pfizer	2	T	Pfizer	two	15	Mild	Illumina
2021-06-22	CMC119345	AY.28	V	S	S	119345	EPI_ISL_2803275	CMC	Colombo	Colombo	40	Male										Illumina
2021-06-22	aicbu42	AY.65	V	A	A		EPI_ISL_2985010	TH JAFFNA	Kilinochchi			Female										ONT
2021-06-22	CDR193	AY.92	A	A	A	36718	EPI_ISL_2803271	TH Karapitiya	Galle		32	Female										Illumina
2021-06-23	CMC117996	AY.13	V	S	S	117996	EPI_ISL_2803292	CMC	Colombo	Colombo	47	Male			Not vaccinated		F	Not vaccinated		21	Mild	Illumina
2021-06-23	CMC118024	AY.28	V	S	S	118024	EPI_ISL_2803285	CMC	Colombo	Colombo	30	Male			Not vaccinated		F	Not vaccinated		21	Mild	Illumina
2021-06-29	aicbu69	AY.28	V	S	S	117499	EPI_ISL_2985008	CMC	Colombo	Colombo	75	Male			Sinopharm	2	T	Sinopharm	two	14	Mild	ONT
2021-06-29	aicbu582	B.1.617.2	V	A	A		EPI_ISL_3070850	TH Jaffna	Kilinochchi		36	Male										ONT
2021-07-05	aicbu117	AY.104	A	A	A		EPI_ISL_3070846	FMS Ruhuna	Beruwala		11	Female										ONT
2021-07-09	aicbu52	AY.104	A	A	A		EPI_ISL_2984971	USJP	Piliyandala	Colombo	22	Male										ONT
2021-07-14	aicbu473	AY.104	A	A	A		EPI_ISL_3070783	ASIRI	Koggala		22	Male										ONT
2021-07-16	aicbu471	AY.104	A	A	A		EPI_ISL_3070847	LANKA	Colombo	Colombo	18	Female										ONT
2021-07-18	aicbu621	AY.104	A	A	A	116	EPI_ISL_3275455	(TH Jaffana) BH Point pedro	Point Pedro			Male										ONT
2021-07-19	aicbu705	AY.104	A	A	A	13	EPI_ISL_3275462	MOH - Kesbewa	Kesbewa	Colombo	59	Male										ONT
2021-07-19	aicbu706	AY.104	A	A	A	20	EPI_ISL_3275483	MOH - Kesbewa	Kesbewa	Colombo	23	Male										ONT
2021-07-19	aicbu707	AY.104	A	A	A		EPI_ISL_3275474	MOH Bandaragama	Bandaragama		40	Female										ONT
2021-07-19	aicbu708	AY.104	A	A	A		EPI_ISL_3275469	MOH Bandaragama	Bandaragama		48	Male										ONT
2021-07-19	aicbu726	AY.104	A	A	A	8	EPI_ISL_3275482	MOH - Piliyandala	Piliyandala	Colombo	27	Female										ONT
2021-07-19	aicbu728	AY.104	A	A	A	49	EPI_ISL_3275461	MOH - Piliyandala	Piliyandala	Colombo	6	Female										ONT
2021-07-21	aicbu633	AY.104	A	A	A		EPI_ISL_3275485	Sripalee ICC - Horana	Bandaragama		23	Female										ONT
2021-07-24	aicbu611	AY.104	A	A	A		EPI_ISL_3275466	MOH Panadura	Panadura		52	Female										ONT
2021-07-25	aicbu711	AY.104	A	A	A		EPI_ISL_3275475	MOH Walallawita	Kalutara		40	Female										ONT
2021-07-26	aicbu612	AY.104	A	A	A	14824	EPI_ISL_3275456	TH Rathnapura	Ratnapura			Female										ONT
2021-07-26	aicbu631	AY.104	A	A	A		EPI_ISL_3275459	BH Pimbura	Kalutara		60	Male										ONT
2021-07-26	aicbu632	AY.104	A	A	A	2111	EPI_ISL_3275460	BH Pimbura	Kalutara		60	Female										ONT
2021-07-26	aicbu712	AY.104	A	A	A		EPI_ISL_3275476	MOH Walallawita	Kalutara		37	Male										ONT
2021-07-27	aicbu629	AY.104	A	A	A		EPI_ISL_3275471	MOH Borelesgamuwa	Boralesgamuwa	Colombo	43	Female										ONT
2021-07-27	aicbu630	AY.104	A	A	A		EPI_ISL_3275472	MOH Borelesgamuwa	Boralesgamuwa	Colombo	42	Male										ONT
2021-07-28	aicbu736	AY.104	A	A	A		EPI_ISL_3275486	USJP	Nugegoda	Colombo	18	Male										ONT
2021-07-28	aicbu741	AY.104	A	A	A	1604147	EPI_ISL_3275463	Asiri Surgical Gentic Lab	Dehiwala	Colombo	59	Male										ONT
2021-07-29	aicbu608	AY.104	A	A	A		EPI_ISL_3275484	HARDY ICCAmpara	Ampara		23	Female	Covisheild	2			T	Covisheild	two			ONT
2021-07-29	aicbu747	AY.104	A	A	A	61986	EPI_ISL_3275407	TH Karapitiya	Karapitiya		64	Female										ONT
2021-07-30	aicbu739	AY.104	A	A	A		EPI_ISL_3275477	Asiri Surgical Gentic Lab	Ratnapura		33	Female										ONT
2021-07-30	aicbu746	AY.104	A	A	A	62742	EPI_ISL_3275405	TH Karapitiya	Karapitiya		43	Male										ONT
2021-07-31	aicbu740	AY.104	A	A	A	1515119	EPI_ISL_3275478	Asiri Surgical Gentic Lab	Matara		32	Male										ONT
2021-08-02	aicbu808	AY.104	A	A	A		EPI_ISL_3534210	SJGH	Ratnapura		28		Covisheild	2			T	Covisheild	two			ONT
2021-08-02	aicbu810	AY.104	A	A	A		EPI_ISL_3534212	SJGH	Kalutara		60											ONT
2021-08-02	aicbu829	AY.104	A	A	A	123331	EPI_ISL_3534230	CMC	Kolonnawa	Colombo	64		Covisheild	1	Covisheild	1	T	Covisheild	one	8	Mild	ONT
2021-08-03	aicbu804	AY.104	A	A	A		EPI_ISL_3534206	Ruhuna University	Galle		42											ONT
2021-08-03	aicbu805	AY.104	A	A	A		EPI_ISL_3534207	Ruhuna University	Kalutara		3											ONT
2021-08-03	aicbu816	AY.104	A	A	A		EPI_ISL_3534218	RUHUNA UNIVERSITY	Hambantota		17											ONT
2021-08-03	aicbu817	AY.104	A	A	A		EPI_ISL_3534219	Nawaloka	Ratmalana	Colombo	36											ONT
2021-08-03	aicbu818	AY.104	A	A	A	2323	EPI_ISL_3534220	BH Pimbura	Kalutara		47											ONT
2021-08-03	aicbu836	AY.104	A	A	A	110858	EPI_ISL_3534237	CMC	Colombo	Colombo	30		Sinopharm	1	Sinopharm	2	T	Sinopharm	two	8	Mild	ONT
2021-08-03	aicbu843	AY.104	A	A	A	124295	EPI_ISL_3534244	CMC	Colombo	Colombo	88		Sinopharm	1	Sinopharm	2	T	Sinopharm	two	10	Mild	ONT
2021-08-03	aicbu906	AY.104	A	A	A	115896	EPI_ISL_3534255	CMC	Colombo	Colombo	60		Covisheild	2	Covisheild	2	T	Covisheild	two	14	Mild	ONT
2021-08-03	aicbu915	AY.104	A	A	A	115984	EPI_ISL_3534263	CMC	Colombo	Colombo	60		Covisheild	1	Covisheild	2	T	Covisheild	two	14	Mild	ONT
2021-08-04	aicbu925	AY.104	A	A	A	121116	EPI_ISL_3534273	CMC	Colombo	Colombo	25		Not vaccinated				F	Not vaccinated				ONT
2021-08-08	aicbu806	AY.104	A	A	A		EPI_ISL_3534208	MOH Vavuniya South	Vavuniya		18											ONT
2021-08-09	aicbu812	AY.104	A	A	A		EPI_ISL_3534214	SJGH	Kaduwela		37											ONT
2021-08-10	aicbu822	AY.104	A	A	A		EPI_ISL_3534223	SJGH	Kahathuduwa	Colombo	35											ONT
2021-08-12	aicbu935	AY.104	A	A	A	129958	EPI_ISL_3534278	CMC	Colombo	Colombo	76		Sinopharm	2	Sinopharm	2	T	Sinopharm	two	30	Mild	ONT
2021-08-12	aicbu936	AY.104	A	A	A	129959	EPI_ISL_3534279	CMC	Colombo	Colombo	83		Sinopharm	2	Sinopharm	2	T	Sinopharm	two	32	Mild	ONT
2021-08-12	aicbu940	AY.104	A	A	A	129945	EPI_ISL_3534281	CMC	Colombo	Colombo	46		Sinopharm	2	Sinopharm	2	T	Sinopharm	two	31	Mild	ONT
2021-08-12	aicbu948	AY.104	A	A	A	125821	EPI_ISL_3534289	CMC	Sri Jayawardenepura Kotte	Colombo	30		Sinopharm	1			T	Sinopharm	one			ONT
2021-08-14	aicbu1057	AY.104	A	A	A	121832	EPI_ISL_3720844	CMC	Colombo	Colombo	46	Male	Sinopharm	1	Sinopharm	1	T	Sinopharm	one	6	Mild	ONT
2021-08-14	aicbu1075	AY.104	A	A	A	130993	EPI_ISL_3720862	CMC	Colombo	Colombo	26	Male	Sinopharm	1	Sinopharm	1	T	Sinopharm	one	14	Mild	ONT
2021-08-14	aicbu1078	AY.104	A	A	A	130991	EPI_ISL_3720865	CMC	Colombo	Colombo	28	Male	Sinopharm	1	Sinopharm	1	T	Sinopharm	one	16	Mild	ONT
2021-08-14	aicbu1080	AY.104	A	A	A	131015	EPI_ISL_3720867	CMC	Colombo	Colombo	38	Male	Sinopharm	2	Sinopharm	2	T	Sinopharm	two	20	Mild	ONT
2021-08-20	aicbu1090	AY.104	A	A	A	122028	EPI_ISL_3720877	CMC	Colombo	Colombo	22	Male	Not vaccinated		Not vaccinated		F	Not vaccinated		10	Mild	ONT
2021-08-20	aicbu1092	AY.104	A	A	A	130699	EPI_ISL_3720879	CMC	Colombo	Colombo	38	Male	Covisheild	2	Covisheild	2	T	Covisheild	two	14	Mild	ONT
2021-08-20	aicbu1150	AY.104	A	A	A	127076	EPI_ISL_3720884	CMC	Colombo	Colombo	28	Male	Not vaccinated				F	Not vaccinated				ONT
2021-08-20	aicbu1156	AY.104	A	A	A	127634	EPI_ISL_3720890	CMC	Colombo	Colombo	67	Female	Covisheild	2	Covisheild	2	T	Covisheild	two	14	Mild	ONT
2021-08-20	aicbu1183	AY.104	A	A	A	50514	EPI_ISL_3720917	Nuwaraeliya DGH	Nuwara Eliya		56	Female										ONT
2021-08-20	aicbu1191	AY.104	A	A	A		EPI_ISL_3720925	LHD	Vavuniya													ONT
2021-08-20	aicbu1193	AY.104	A	A	A		EPI_ISL_3720927	LHD	Ratnapura													ONT
2021-08-20	aicbu1195	AY.104	A	A	A		EPI_ISL_3720929	LHD	Kaduwela													ONT
2021-08-21	aicbu1169	AY.104	A	A	A	130826	EPI_ISL_3720903	CMC	Colombo	Colombo	40	Male	Sinopharm	2			T	Sinopharm	two			ONT
2021-08-21	aicbu1179	AY.104	A	A	A	26755	EPI_ISL_3720913	Nuwaraeliya DGH	Nuwara Eliya		46	Male										ONT
2021-08-23	aicbu1171	AY.104	A	A	A	127156	EPI_ISL_3720905	CMC	Colombo	Colombo	42	Male			Sinopharm	1	T	Sinopharm	one	10	Mild	ONT
2021-08-23	aicbu1172	AY.104	A	A	A	127188	EPI_ISL_3720906	CMC	Colombo	Colombo	61	Male			Sinopharm	2	T	Sinopharm	two	10	Mild	ONT
2021-08-23	aicbu1174	AY.104	A	A	A	122069	EPI_ISL_3720908	CMC	Colombo	Colombo	20	Male			Not vaccinated		F	Not vaccinated		8	Mild	ONT
2021-08-23	aicbu1178	AY.104	A	A	A	228	EPI_ISL_3720912	Jaffna TH	Point Pedro		45	Male										ONT
2021-08-23	aicbu1188	AY.104	A	A	A		EPI_ISL_3720922	USJP	Nugegoda	Colombo	52	Male	Covisheild	2	AZ	2	T	Covisheild	two			ONT
2021-08-23	aicbu1196	AY.104	X	A	A	122056	EPI_ISL_3720930	CMC	Colombo	Colombo	30	Male										ONT
2021-08-28	aicbu1204	AY.104	A	A	A	127442	EPI_ISL_3946658	CMC	Colombo	Colombo	63	Male	Sinopharm	2	Sinopharm	2	T	Sinopharm	two	10	Mild	ONT
2021-08-28	aicbu1206	AY.104	A	A	A	127448	EPI_ISL_3946695	CMC	Colombo	Colombo	29	Male	Covisheild	2			T	Covisheild	two			ONT
2021-08-28	aicbu1214	AY.104	A	A	A	127494	EPI_ISL_3946657	CMC	Colombo	Colombo	24	Male	Not vaccinated		Not vaccinated		F	Not vaccinated				ONT
2021-08-28	aicbu1215	AY.104	A	A	A	131659	EPI_ISL_3946660	CMC	Colombo	Colombo	38	Male	Sinopharm	2	Sinopharm	2	T	Sinopharm	two	14	Mild	ONT
2021-08-30	aicbu1238	AY.104	A	A	A	129612	EPI_ISL_3946694	CMC	Kadawatha		26	Female	Sinopharm	1			T	Sinopharm	one			ONT
2021-08-30	aicbu1239	AY.104	A	A	A	129613	EPI_ISL_3946701	CMC	Kadawatha		28	Male	Covisheild	2			T	Covisheild	two			ONT
2021-08-30	aicbu1240	AY.104	A	A	A	129624	EPI_ISL_3946702	CMC	Sri Jayawardenepura Kotte	Colombo	27	Male	Sinopharm	1	Sinopharm	1	T	Sinopharm	one	21	Mild	ONT
2021-08-30	aicbu1242	AY.104	A	A	A	129630	EPI_ISL_3946703	CMC	Sri Jayawardenepura Kotte	Colombo	23	Male	Sinopharm	1	Sinopharm	1	T	Sinopharm	one	21	Mild	ONT
2021-08-30	aicbu1415	AY.104	X	A	A		EPI_ISL_4105380	Asiri Surgical Hospital Genetic Lab	Kandy		31	Male										ONT
2021-08-30	aicbu1417	AY.104	A	A	A	87733	EPI_ISL_4105382	MOH Bope	Bope		38	Female										ONT
2021-08-30	aicbu1420	AY.104	A	A	A	87930	EPI_ISL_4105385	BH Balapitiya	Balapitiya		58	Male										ONT
2021-08-31	aicbu1313	AY.104	A	A	A	127521	EPI_ISL_3946697	CMC	Colombo	Colombo	21	Male	Not vaccinated				F	Not vaccinated				ONT
2021-08-31	aicbu1318	AY.104	A	A	A	127544	EPI_ISL_3946692	CMC	Colombo	Colombo	40	Female	Not vaccinated		Not vaccinated		F	Not vaccinated		10	Mild	ONT
2021-08-31	aicbu1319	AY.104	A	A	A	127549	EPI_ISL_3946693	CMC	Colombo	Colombo	22	Female	Sinopharm	1	Sinopharm	1	T	Sinopharm	one	14	Mild	ONT
2021-08-31	aicbu1327	AY.104	A	A	A	122350	EPI_ISL_3946698	CMC	Colombo	Colombo	41	Male	Sinopharm	2	Sinopharm	2	T	Sinopharm	two	10	Mild	ONT
2021-08-31	aicbu1328	AY.104	A	A	A	122354	EPI_ISL_3946663	CMC	Colombo	Colombo	26	Male	Not vaccinated		Not vaccinated		F	Not vaccinated		14	Mild	ONT
2021-08-31	aicbu1330	AY.104	A	A	A	131727	EPI_ISL_3946699	CMC	Colombo	Colombo	58	Male	Covisheild	2	Covisheild	2	T	Covisheild	two	14	Mild	ONT
2021-08-31	aicbu1414	AY.104	X	A	A		EPI_ISL_4105379	Asiri Surgical Hospital Genetic Lab	Bataganwila		59	Male										ONT
2021-08-31	aicbu1416	AY.104	A	A	A		EPI_ISL_4105381	Asiri Surgical Hospital Genetic Lab	Malwana		36	Male										ONT
2021-07-03	aicbu73	AY.28	V	S	S	13076	EPI_ISL_2985000	CASTLE	Colombo	Colombo	51	Female										ONT
2021-07-03	aicbu75	AY.28	V	S	S	115229	EPI_ISL_2985003	CMC	Colombo	Colombo	55	Female										ONT
2021-07-07	aicbu584	AY.28	V	S	S		EPI_ISL_3070787	LHD	Ratmalana	Colombo	53	Female										ONT
2021-07-08	aicbu58	AY.28	V	S	S	120714	EPI_ISL_3099527	CMC	Colombo	Colombo	15	Female			Not vaccinated		F	Not vaccinated		13	Mild	ONT
2021-07-08	aicbu59	AY.28	V	S	S	115231	EPI_ISL_2985004	CMC	Colombo	Colombo	56	Female			Sinopharm	2	T	Sinopharm	two	11	Mild	ONT
2021-07-08	aicbu60	AY.28	V	S	S	117558	EPI_ISL_2985015	CMC	Colombo	Colombo					Sinopharm	2	T	Sinopharm	two	8	Mild	ONT
2021-07-08	aicbu61	AY.28	V	S	S	110629	EPI_ISL_2984982	CMC	Colombo	Colombo	35	Male			Sinopharm	2	T	Sinopharm	two	14	Mild	ONT
2021-09-07	aicbu1496	AY.102	X	A	A	138143	EPI_ISL_4105457	CMC	Colombo	Colombo					AZ	2	T	Covisheild	two	21	Mild	ONT
2021-07-08	aicbu78	AY.28	V	S	S		EPI_ISL_2984990	NAVY (NGH(CBO))	Welisara		39											ONT
2021-07-08	aicbu79	AY.28	V	S	S		EPI_ISL_2984991	NAVY (NGH(CBO))	Welisara		39											ONT
2021-07-09	aicbu53	AY.28	V	S	S	119839	EPI_ISL_2984989	CMC	Colombo	Colombo	39	Male			AZ	2	T	Covisheild	two	30	Severe	ONT
2021-07-09	aicbu55	AY.28	V	S	S	117706	EPI_ISL_2984985	CMC	Colombo	Colombo	36	Male										ONT
2021-07-09	aicbu56	AY.28	V	S	S	117665	EPI_ISL_2984992	CMC	Colombo	Colombo	40	Male										ONT
2021-07-11	aicbu469	AY.28	V	S	S		EPI_ISL_3070786	DAMBULLA CRICKET	Dambulla													ONT
2021-07-12	aicbu481	AY.28	V	S	S	118300	EPI_ISL_3070779	CMC	Colombo	Colombo	32	Male			Sinopharm	1	T	Sinopharm	one	10	Mild	ONT
2021-07-12	aicbu483	AY.28	V	S	S	118267	EPI_ISL_3070781	CMC	Colombo	Colombo	38	Female			AZ	2	T	Covisheild	two	10	Mild	ONT
2021-07-12	aicbu485	AY.28	V	S	S	118269	EPI_ISL_3070782	CMC	Colombo	Colombo	31	Male			Not vaccinated		F	Not vaccinated		14	Mild	ONT
2021-07-12	aicbu487	AY.28	V	S	S	118271	EPI_ISL_3070791	CMC	Colombo	Colombo	33	Male			Sinopharm	1	T	Sinopharm	one	14	Mild	ONT
2021-07-12	aicbu488	AY.28	V	S	S	118274	EPI_ISL_3070778	CMC	Colombo	Colombo	20	Male			Not vaccinated		F	Not vaccinated		14	Mild	ONT
2021-07-12	aicbu94	AY.28	V	S	S	118263	EPI_ISL_3070780	CMC	Colombo	Colombo	45	Male			Not vaccinated		F	Not vaccinated		14	Mild	ONT
2021-07-13	aicbu572	AY.28	V	S	S	119778	EPI_ISL_3070776	CMC	Colombo	Colombo	22	Female			Not vaccinated		F	Not vaccinated		14	Mild	ONT
2021-07-16	aicbu477	AY.28	V	S	S		EPI_ISL_3070777	NAWALOKA	Colombo	Colombo	3	Male										ONT
2021-07-16	aicbu479	AY.28	V	A	S		EPI_ISL_3070792	NAWALOKA	Negombo		8	Male										ONT
2021-07-16	aicbu730	AY.28	V	S	S	118459	EPI_ISL_3275410	CMC	Colombo	Colombo	37	Male			Sinopharm	2	T	Sinopharm	two	12	Mild	ONT
2021-07-20	aicbu720	AY.28	V	S	S		EPI_ISL_3275416	NHSL	Colombo	Colombo		Male										ONT
2021-07-20	aicbu733	AY.28	V	S	S	119678	EPI_ISL_3275398	CMC	Colombo	Colombo	66	Female										ONT
2021-07-21	aicbu734	AY.28	V	S	S	110815	EPI_ISL_3275418	CMC	Colombo	Colombo	13	Male			Sinopharm	2	T	Sinopharm	two	7	Mild	ONT
2021-07-22	aicbu640	AY.28	V	S	S	3422	EPI_ISL_3275403	NIID	Kolonnawa	Colombo	31	Female	Covisheild	1			T	Covisheild	one			ONT
2021-07-24	aicbu709	AY.28	V	S	S	30826	EPI_ISL_3275415	CNTH	Ragama													ONT
2021-07-24	aicbu710	AY.28	V	S	S	30849	EPI_ISL_3275417	CNTH	Ragama													ONT
2021-07-27	aicbu624	AY.28	V	S	S	115692	EPI_ISL_3275397	CMC	Colombo	Colombo	25	Male			Sinopharm	2	T	Sinopharm	two	14	Mild	ONT
2021-07-27	aicbu625	AY.28	V	S	S	122925	EPI_ISL_3275404	CMC	Colombo	Colombo	30	Male			Sinopharm	2	T	Sinopharm	two	14	Mild	ONT
2021-07-27	aicbu626	AY.28	V	S	S	123966	EPI_ISL_3275451	CMC	Colombo	Colombo	40	Male			Sinopharm	1	T	Sinopharm	one	14	Mild	ONT
2021-07-27	aicbu628	AY.28	V	S	S		EPI_ISL_3275413	MOH Borelesgamuwa	Nugegoda	Colombo	51	Male										ONT
2021-07-29	aicbu609	AY.28	V	S	S		EPI_ISL_3275411	HARDY ICCAmpara	Ampara		55	Female	Covisheild	2			T	Covisheild	two			ONT
2021-07-29	aicbu717	AY.28	V	S	S	14774	EPI_ISL_3275412	CSHW	Kahathuduwa	Colombo	28	Female										ONT
2021-07-29	aicbu744	AY.28	V	S	S	3669	EPI_ISL_3275420	IDH	Angoda	Colombo	55	Male										ONT
2021-07-30	aicbu617	AY.28	V	S	S	85273	EPI_ISL_3275400	TH Kurunagela	Kurunegala		47	Male										ONT
2021-07-30	aicbu716	AY.28	V	S	S		EPI_ISL_3275401	Lanka Hospitals	Biyagama		38	Male										ONT
2021-07-30	aicbu731	AY.28	V	S	S	124134	EPI_ISL_3275399	CMC	Colombo	Colombo	58	Male			Not vaccinated		F	Not vaccinated		10	Mild	ONT
2021-07-30	aicbu732	AY.28	V	S	S	123155	EPI_ISL_3275402	CMC	Colombo	Colombo	33	Female			Not vaccinated		F	Not vaccinated		24	Severe	ONT
2021-07-30	aicbu745	AY.28	V	S	S	62722	EPI_ISL_3275414	TH Karapitiya	Karapitiya		41	Male										ONT
2021-07-31	aicbu616	AY.28	V	S	S	669523	EPI_ISL_3275409	IDH	Angoda	Colombo	61	Male										ONT
2021-08-01	aicbu743	AY.28	V	S	S		EPI_ISL_3275465	Asiri Surgical Gentic Lab	Panadura		53	Female										ONT
2021-08-01	aicbu814	AY.28	V	S	S	6185	EPI_ISL_3534216	NH Kandy	Matale		26											ONT
2021-08-01	aicbu819	AY.28	V	S	S	6954	EPI_ISL_3534221	NH Kandy	Kandy		2											ONT
2021-08-02	aicbu811	AY.28	V	S	S		EPI_ISL_3534213	SJGH	Maharagama	Colombo	27											ONT
2021-08-02	aicbu824	AY.28	V	S	S		EPI_ISL_3534225	SJGH	Sri Jayawardenepura Kotte	Colombo	41											ONT
2021-08-02	aicbu827	AY.28	V	S	S		EPI_ISL_3534228	SJGH	Sri Jayawardenepura Kotte	Colombo	49											ONT
2021-08-02	aicbu828	AY.28	V	S	S	123302	EPI_ISL_3534229	CMC	Colombo	Colombo	53		Not vaccinated		Not vaccinated		F	Not vaccinated		21	Mild	ONT
2021-08-02	aicbu830	AY.28	V	S	S	123343	EPI_ISL_3534231	CMC	Colombo	Colombo	42		Covisheild	2	Covisheild	2	T	Covisheild	two	10	Mild	ONT
2021-08-02	aicbu831	AY.28	V	S	S	123360	EPI_ISL_3534232	CMC	Colombo	Colombo	65		Not vaccinated				F	Not vaccinated				ONT
2021-08-03	aicbu815	AY.28	V	S	S	2316	EPI_ISL_3534217	BH Pimbura	Kalutara		73											ONT
2021-08-03	aicbu833	AY.28	V	S	S	120907	EPI_ISL_3534234	CMC	Colombo	Colombo	44		Covisheild	2			T	Covisheild	two			ONT
2021-08-03	aicbu834	AY.28	V	S	S	120910	EPI_ISL_3534235	CMC	Colombo	Colombo	27		Sinopharm	1			T	Sinopharm	one			ONT
2021-08-03	aicbu835	AY.28	V	S	S	120921	EPI_ISL_3534236	CMC	Colombo	Colombo	24		Sinopharm	1	Sinopharm	2	T	Sinopharm	two	10	Mild	ONT
2021-08-03	aicbu837	AY.28	V	S	S	121005	EPI_ISL_3534238	CMC	Colombo	Colombo	28		Not vaccinated		Not vaccinated		F	Not vaccinated				ONT
2021-08-03	aicbu838	AY.28	V	S	S	121006	EPI_ISL_3534239	CMC	Colombo	Colombo	27		Not vaccinated				F	Not vaccinated				ONT
2021-08-03	aicbu839	AY.28	V	S	S	121018	EPI_ISL_3534240	CMC	Colombo	Colombo	50		Sinopharm	2	Sinopharm	2	T	Sinopharm	two	10	Mild	ONT
2021-08-03	aicbu840	AY.28	V	S	S	121019	EPI_ISL_3534241	CMC	Colombo	Colombo	52		Sinopharm	1	Sinopharm	1	T	Sinopharm	one	9	Mild	ONT
2021-08-03	aicbu841	AY.28	V	S	S	124271	EPI_ISL_3534242	CMC	Colombo	Colombo	39		Not vaccinated		Not vaccinated		F	Not vaccinated		30	Mild	ONT
2021-08-03	aicbu842	AY.28	V	S	S	124272	EPI_ISL_3534243	CMC	Colombo	Colombo	37		Not vaccinated		Not vaccinated		F	Not vaccinated		14	Mild	ONT
2021-08-03	aicbu844	AY.28	V	S	S	124312	EPI_ISL_3534246	CMC	Colombo	Colombo	51		Sinopharm	1			T	Sinopharm	one			ONT
2021-08-03	aicbu845	AY.28	V	S	S	124318	EPI_ISL_3534247	CMC	Colombo	Colombo	17		Not vaccinated				F	Not vaccinated				ONT
2021-08-03	aicbu846	AY.28	V	S	S	126567	EPI_ISL_3534248	CMC	Nugegoda	Colombo	77		Not vaccinated		Not vaccinated		F	Not vaccinated		21	Mild	ONT
2021-08-03	aicbu847	AY.28	V	S	S	126569	EPI_ISL_3534249	CMC	Nugegoda	Colombo	86		Not vaccinated		Not vaccinated		F	Not vaccinated		21	Mild	ONT
2021-08-03	aicbu848	AY.28	V	S	S	126602	EPI_ISL_3534250	CMC	Colombo	Colombo	37		Not vaccinated		Not vaccinated		F	Not vaccinated		8	Mild	ONT
2021-09-01	aicbu1432	AY.104	A	A	A		EPI_ISL_4105397	PH	Narahenpita	Colombo	31	Male										ONT
2021-09-01	aicbu1433	AY.104	A	A	A		EPI_ISL_4105398	AICBU	Colombo	Colombo	21	Male										ONT
2021-09-01	CDR254	AY.104	A	A	A		EPI_ISL_4414061	Credence (Medihelp hospital Horana)	Kalutara		24	Male										Illumina
2021-09-02	aicbu1434	AY.104	A	A	A	122427	EPI_ISL_4105399	CMC	Colombo	Colombo	28	Male										ONT
2021-09-02	aicbu1435	AY.104	A	A	A	122435	EPI_ISL_4105400	CMC	Mulleriyawa	Colombo	22	Male										ONT
2021-09-02	aicbu1446	AY.104	A	A	A	127658	EPI_ISL_4105410	CMC	Boralasgamuwa	Colombo	23	Female			Sinopharm	1	T	Sinopharm	one	14	Mild	ONT
2021-09-02	aicbu1447	AY.104	A	A	X	127661	EPI_ISL_4105411	CMC	Colombo	Colombo	42	Male			Sinopharm	1	T	Sinopharm	one	10	Mild	ONT
2021-09-02	aicbu1448	AY.104	A	A	A	127662	EPI_ISL_4105412	CMC	Colombo	Colombo	30	Male										ONT
2021-09-02	aicbu1449	AY.104	A	A	X	127663	EPI_ISL_4105413	CMC	Colombo	Colombo	26	Male			Not vaccinated		F	Not vaccinated		14	Mild	ONT
2021-09-02	aicbu1450	AY.104	A	A	A	127664	EPI_ISL_4105414	CMC	Colombo	Colombo	33	Male			Sinopharm	1	T	Sinopharm	one	10	Mild	ONT
2021-09-02	aicbu1451	AY.104	A	A	A	127665	EPI_ISL_4105415	CMC	Colombo	Colombo	26	Male										ONT
2021-09-02	aicbu1453	AY.104	A	A	A	136154	EPI_ISL_4105416	CMC	Colombo	Colombo	60	Male			Sinopharm	2	T	Sinopharm	two	30	Mild	ONT
2021-09-03	aicbu1404	AY.104	A	A	X	30195	EPI_ISL_4105369	DH Narammala	Dangolla		64	Male										ONT
2021-09-03	aicbu1405	AY.104	A	A	A	1537	EPI_ISL_4105370	DHB Ambanpola	Malagane		66	Male										ONT
2021-09-03	aicbu1413	AY.104	A	A	A	23153	EPI_ISL_4105378	MOH Pelmadulla	Pelmadulla		80	Male										ONT
2021-09-03	aicbu1464	AY.104	A	A	A	122458	EPI_ISL_4105425	CMC	Wellampitiya	Colombo	55	Male			Sinopharm	2	T	Sinopharm	two	14	Mild	ONT
2021-09-03	aicbu1466	AY.104	A	A	A	131766	EPI_ISL_4105427	CMC	Colombo	Colombo	46	Female			Covisheild	2	T	Covisheild	two	5	Mild	ONT
2021-09-03	aicbu1469	AY.104	A	A	A	131823	EPI_ISL_4105430	CMC	Colombo	Colombo	33	Male										ONT
2021-09-04	aicbu1474	AY.104	A	A	A	127696	EPI_ISL_4105435	CMC	Colombo	Colombo	43	Male										ONT
2021-09-04	aicbu1475	AY.104	A	A	A	127717	EPI_ISL_4105436	CMC	Colombo	Colombo	56	Male			Sinopharm	2	T	Sinopharm	two	14	Mild	ONT
2021-09-04	aicbu1476	AY.104	A	A	A	127721	EPI_ISL_4105437	CMC	Colombo	Colombo	51	Male			Covisheild	2	T	Covisheild	two	21	Mild	ONT
2021-09-04	aicbu1477	AY.104	A	A	A	127723	EPI_ISL_4105438	CMC	Colombo	Colombo	24	Male			Not vaccinated		F	Not vaccinated		14	Mild	ONT
2021-09-04	aicbu1479	AY.104	X	A	X	129823	EPI_ISL_4105440	CMC	Colombo	Colombo	67	Male			Sinopharm	2	T	Sinopharm	two	14	Mild	ONT
2021-09-04	aicbu1490	AY.104	A	A	A	4846	EPI_ISL_4105451	Polonnaruwa	Polonnaruwa		46	Female										ONT
2021-09-05	CDR255	AY.104	A	A	A		EPI_ISL_4414103	Credence (Medihelp hospital Piliyandala)	Piliyandala	Colombo	51	Female										Illumina
2021-09-06	aicbu1492	AY.104	A	A	A	127874	EPI_ISL_4105453	CMC	Colombo	Colombo	28	Male	Not vaccinated		Not vaccinated		F	Not vaccinated		14	Mild	ONT
2021-09-06	aicbu1494	AY.104	A	A	A	127860	EPI_ISL_4105455	CMC	Colombo	Colombo	29	Male	Sinopharm	1	Sinopharm	1	T	Sinopharm	one	10	Mild	ONT
2021-09-06	aicbu1495	AY.104	A	A	A	127864	EPI_ISL_4105456	CMC	Colombo	Colombo	33	Male	Sinopharm	2	Sinopharm	2	T	Sinopharm	two	10	Mild	ONT
2021-09-06	CDR247	AY.104	A	A	A		EPI_ISL_4414123	Asiri Surgical	Kandy		66	Female										Illumina
2021-09-07	aicbu1565	AY.104	A	A	A	95441		Teaching Hospital, Karapitiya	Devinuwara		7	Female	Sinopharm	2			T	Sinopharm	two			ONT
2021-09-07	CMC138186	AY.104	A	A	A	138186	EPI_ISL_4414138	CMC	Colombo	Colombo		Male	Covisheild	2			T	Covisheild	two			Illumina
2021-09-07	CMC138190	AY.104	A	A	A	138190	EPI_ISL_4414139	CMC	Colombo	Colombo		Female	Covisheild	2			T	Covisheild	two			Illumina
2021-09-07	CMC138191	AY.104	A	A	A	138191	EPI_ISL_4414140	CMC	Colombo	Colombo		Female	Covisheild	2			T	Covisheild	two			Illumina
2021-09-07	CMC138194	AY.104	A	A	A	138194	EPI_ISL_4414141	CMC	Colombo	Colombo		Male	Covisheild	2			T	Covisheild	two			Illumina
2021-09-07	CMC138198	AY.104	A	A	A	138198	EPI_ISL_4414142	CMC	Colombo	Colombo		Female	Covisheild	2			T	Covisheild	two			Illumina
2021-09-07	CMC138199	AY.104	A	A	A	138199	EPI_ISL_4414143	CMC	Colombo	Colombo		Female	Covisheild	2			T	Covisheild	two			Illumina
2021-09-08	CDR258	AY.104	A	A	A		EPI_ISL_4414055	Musali	Mannar		21	Female										Illumina
2021-09-08	CDR259	AY.104	A	A	A		EPI_ISL_4414056	DGH Kilinochchi	Kilinochchi		22	Male										Illumina
2021-09-08	CDR260	AY.104	A	A	A		EPI_ISL_4414057	DGH Kilinochchi	Kilinochchi		22	Female										Illumina
2021-09-08	CDR261	AY.104	A	A	A		EPI_ISL_4414060	DGH Kilinochchi	Kilinochchi		23	Female										Illumina
2021-09-08	CDR262	AY.104	A	A	A		EPI_ISL_4414072	DGH Kilinochchi	Kilinochchi		30	Female										Illumina
2021-09-08	CDR265	AY.104	A	A	A		EPI_ISL_4414100	IDH Kilinochchi	Kilinochchi		48	Male										Illumina
2021-09-08	CDR266	AY.104	A	A	A		EPI_ISL_4414094	MOH - Madhu	Mannar		42	Male										Illumina
2021-09-08	CDR269	AY.104	A	A	A		EPI_ISL_4414051	MOH Vavuniya	Vavuniya		16	Female										Illumina
2021-09-08	CDR271	AY.104	A	A	A		EPI_ISL_4414070	MOH Vavuniya	Vavuniya		29	Male										Illumina
2021-09-08	CDR275	AY.104	A	A	A		EPI_ISL_4414068	MOH Vavuniya	Vavuniya		28	Female										Illumina
2021-09-08	CDR277	AY.104	A	A	A		EPI_ISL_4414110	Kaduwela MOH	Kaduwela		57	Female										Illumina
2021-09-08	CDR278	AY.104	A	A	A		EPI_ISL_4414079	Kaduwela MOH	Kaduwela		35	Male										Illumina
2021-09-09	CMC132949	AY.104	A	A	A	132949	EPI_ISL_4414093	CMC	Colombo	Colombo	42	Male										Illumina
2021-09-09	CMC137251	AY.104	A	A	A	137251	EPI_ISL_4414113	CMC	Moratuwa	Colombo	58	Female			Sinopharm	2	T	Sinopharm	two	10	Mild	Illumina
2021-09-09	CMC137254	AY.104	A	A	A	137254	EPI_ISL_4414116	CMC	Moratuwa	Colombo	6	Female			Not vaccinated		F	Not vaccinated		10	Mild	Illumina
2021-09-09	CMC137255	AY.104	A	A	A	137255	EPI_ISL_4414121	CMC	Moratuwa	Colombo	62	Female			Not vaccinated		F	Not vaccinated		10	Mild	Illumina
2021-09-10	CDR281	AY.104	A	A	A		EPI_ISL_4414144	AICBU	Nugegoda	Colombo												Illumina
2021-09-11	aicbu1559	AY.104	A	A	A			CEBH, Mulleriyawa	Pasgoda		34	Male	Not vaccinated				F	Not vaccinated				ONT
2021-09-11	CDR284	AY.104	A	A	A		EPI_ISL_4414106	Police hospital	Colombo	Colombo	54	Male										Illumina
2021-09-11	CMC136254	AY.104	A	A	A	136254	EPI_ISL_4414065	CMC	Colombo	Colombo	28	Female			Sinopharm	1	T	Sinopharm	one	21	Mild	Illumina
2021-09-12	aicbu1558	AY.104	A	A	A			CEBH, Mulleriyawa	Boossa Prison		39	Male	Sinopharm	2			T	Sinopharm	two			ONT
2021-09-12	CDR290	AY.104	A	A	A		EPI_ISL_4414075	DGH Monaragala	Monaragala		32	Male										Illumina
2021-09-12	CDR291	AY.104	A	A	A		EPI_ISL_4414049	DGH Monaragala	Monaragala		13	Male										Illumina
2021-09-12	CDR292	AY.104	A	A	A		EPI_ISL_4414102	DGH Monaragala	Monaragala		50	Male										Illumina
2021-09-12	CMC137283	AY.104	A	A	A	137283	EPI_ISL_4414077	CMC	Moratuwa	Colombo	33	Female			Covisheild	2	T	Covisheild	two	14	Mild	Illumina
2021-09-12	CMC138327	AY.104	A	A	A	138327	EPI_ISL_4414063	CMC	Colombo	Colombo	27	Male			Sinopharm	2	T	Sinopharm	two	14	Mild	Illumina
2021-09-16	aicbu1550	AY.104	A	A	A	122728		CMC	Col 14	Colombo	22	Male	Sinopharm	1	Sinopharm	1	T	Sinopharm	one	14	Mild	ONT
2021-09-16	aicbu1551	AY.104	A	A	A	136325		CMC	Colombo 10	Colombo	23	Female	Not vaccinated		Not vaccinated		F	Not vaccinated				ONT
2021-09-16	aicbu1552	AY.104	A	A	A	138401		CMC	Rajagiriya	Colombo	21	Male	Sinopharm	2			T	Sinopharm	two			ONT
2021-09-16	aicbu1567	AY.104	A	A	A			MOH Jaela	Jaela		23	Male	Vaccinated	2			T	Vaccinated	two			ONT
2021-09-16	aicbu1634	AY.104	A	A	A	327		JAFFNA			59	Male										ONT
2021-09-16	aicbu1638	AY.104	A	A	A	338		JAFFNA			36	Female										ONT
2021-09-16	aicbu1706	AY.104	A	A	A	332		JAFFNA			62	Male										ONT
2021-09-16	aicbu1707	AY.104	A	A	A	335		JAFFNA			41	Male										ONT
2021-09-17	aicbu1639	AY.104	A	A	A	340		JAFFNA			9	Male										ONT
2021-09-17	aicbu1640	AY.104	A	A	A	342		JAFFNA			28											ONT
2021-09-18	aicbu1566	AY.104	A	A	A	39520		DGH Monaragala	Monaragala		20	Female										ONT
2021-09-20	aicbu1561	AY.104	A	A	A			Asiri Surgical	Matara		31	Female	Sinopharm	2			T	Sinopharm	two			ONT
2021-09-20	aicbu1642	AY.104	A	A	A	351		JAFFNA			43	Female										ONT
2021-09-20	aicbu1643	AY.104	A	A	S	352		JAFFNA			33	Male										ONT
2021-09-20	aicbu1644	AY.104	A	A	A	356		JAFFNA			41	Male										ONT
2021-09-20	aicbu1645	AY.104	A	A	A	357		JAFFNA			28	Male										ONT
2021-09-20	aicbu1646	AY.104	A	A	A	360		JAFFNA			79	Male										ONT
2021-09-20	aicbu1718	AY.104	A	A	A	349		JAFFNA			34	Male										ONT
2021-09-20	aicbu1719	AY.104	A	A	A	361		JAFFNA			70	Male										ONT
2021-09-20	aicbu1730	AY.104	A	A	A	363		JAFFNA			40	Female										ONT
2021-09-21	aicbu1554	AY.104	A	A	A	138410		CMC	COL-05	Colombo	54	Male	Sinopharm	2	Sinopharm	2	T	Sinopharm	two	14	Mild	ONT
2021-09-21	aicbu1555	AY.104	A	A	A	138477		CMC	COL-05	Colombo	24	Male	Sinopharm	2	Sinopharm	2	T	Sinopharm	two	14	Mild	ONT
2021-09-21	aicbu1647	AY.104	A	A	A	365		JAFFNA			32	Male										ONT
2021-09-21	aicbu1648	AY.104	A	A	A	368		JAFFNA			0	Male										ONT
2021-09-21	aicbu1650	AY.104	A	A	A	384		JAFFNA			62	Female										ONT
2021-09-21	aicbu1720	AY.104	A	A	A	369		JAFFNA			28	Female										ONT
2021-09-21	aicbu1728	AY.104	A	A	A	370		JAFFNA			20	Male										ONT
2021-09-22	aicbu1722	AY.104	A	A	A	393		JAFFNA			75	Male										ONT
2021-09-22	aicbu1723	AY.104	A	A	A	394		JAFFNA			30	Female										ONT
2021-09-22	aicbu1724	AY.104	A	A	A	395		JAFFNA			24	Male										ONT
2021-09-22	aicbu1725	AY.104	A	A	A	397		JAFFNA			25	Male										ONT
2021-09-23	aicbu1604	AY.104	A	A	A	138489		CMC		Colombo	61	Male	Covisheild	2			T	Covisheild	two			ONT
2021-09-23	aicbu1617	AY.104	A	A	A	138505		CMC		Colombo	39	Male	Covisheild	2	Covisheild	2	T	Covisheild	two	21	Mild	ONT
2021-09-23	aicbu1653	AY.104	A	A	A	402		JAFFNA			62	Male										ONT
2021-09-23	aicbu1726	AY.104	A	A	A	404		JAFFNA			65	Female										ONT
2021-09-23	aicbu1727	AY.104	A	A	A	405		JAFFNA			33	Male										ONT
2021-09-24	aicbu1630	AY.104	A	A	A	40519		DGH MONARAGALA			29	Female										ONT
2021-09-24	aicbu1656	AY.104	A	A	A	410		JAFFNA			57	Female										ONT
2021-09-24	aicbu1703	AY.104	A	A	A	412		JAFFNA			23	Female										ONT
2021-09-24	aicbu1704	AY.104	A	A	A	413		JAFFNA			27	Male										ONT
2021-09-24	aicbu1705	AY.104	A	A	A	416		JAFFNA			17	Male										ONT
2021-09-27	aicbu1633	AY.104	A	A	A			NR			45	Female										ONT
2021-09-28	aicbu1621	AY.104	A	A	A	122873		CMC		Colombo	34	Male	Sinopharm	2	Sinopharm	2	T	Sinopharm	two	15	Mild	ONT
2021-09-28	aicbu1622	AY.104	A	A	A	122877		CMC		Colombo	3	Male	Not vaccinated		Not vaccinated		F	Not vaccinated		15	Mild	ONT
2021-09-28	aicbu1623	AY.104	A	A	A	122874		CMC		Colombo	52	Female	Sinopharm	2	Sinopharm	2	T	Sinopharm	two	15	Mild	ONT
2021-09-28	aicbu1628	AY.104	A	A	A			ASIRI	AMBALANGODA		38	Male										ONT
2021-09-30	aicbu1624	AY.104	A	A	S	127905		CMC		Colombo	68	Female	Sinopharm	1	Sinopharm	1	T	Sinopharm	one	10	Mild	ONT
2021-09-12	CMC138320	AY.116	A	A	A	138320	EPI_ISL_4414108	CMC	Colombo	Colombo	55	Male			Sinopharm	2	T	Sinopharm	two	10	Mild	Illumina
2021-09-21	aicbu1731	AY.117	A	A	A	364		JAFFNA			37	Male										ONT
2021-09-16	aicbu1636	AY.20	A	A	A	330		JAFFNA			43	Female										ONT
2021-08-03	aicbu902	AY.28	V	S	S	126608	EPI_ISL_3534251	CMC	Colombo	Colombo	50		Not vaccinated				F	Not vaccinated				ONT
2021-08-03	aicbu903	AY.28	V	S	S	126628	EPI_ISL_3534252	CMC	Colombo	Colombo	20		Not vaccinated				F	Not vaccinated				ONT
2021-08-03	aicbu904	AY.28	V	S	S	126630	EPI_ISL_3534253	CMC	Colombo	Colombo	26		Not vaccinated				F	Not vaccinated				ONT
2021-08-03	aicbu905	AY.28	V	S	S	126638	EPI_ISL_3534254	CMC	Colombo	Colombo	51		Not vaccinated		Not vaccinated		F	Not vaccinated		10	Mild	ONT
2021-08-03	aicbu907	AY.28	V	S	S	115931	EPI_ISL_3534256	CMC	Colombo	Colombo	62		Sinopharm	1			T	Sinopharm	one			ONT
2021-08-03	aicbu908	AY.28	V	S	S	115932	EPI_ISL_3534257	CMC	Colombo	Colombo	31		Not vaccinated				F	Not vaccinated				ONT
2021-08-03	aicbu909	AY.28	V	S	S	115934	EPI_ISL_3534258	CMC	Colombo	Colombo	29		Not vaccinated				F	Not vaccinated				ONT
2021-08-03	aicbu910	AY.28	V	S	S	115936	EPI_ISL_3534259	CMC	Colombo	Colombo	29		Sinopharm	1	Sinopharm	1	T	Sinopharm	one	17	Mild	ONT
2021-08-03	aicbu913	AY.28	V	S	S	115964	EPI_ISL_3534261	CMC	Colombo	Colombo	49		Covisheild	2	Covisheild	2	T	Covisheild	two	21	Mild	ONT
2021-08-03	aicbu914	AY.28	V	S	S	115972	EPI_ISL_3534262	CMC	Colombo	Colombo	32		Covisheild	1	Covisheild	1	T	Covisheild	one	10	Mild	ONT
2021-08-03	aicbu916	AY.28	V	S	S		EPI_ISL_3534264	POLICE HOSPITAL	Colombo	Colombo	46											ONT
2021-08-03	aicbu918	AY.28	V	S	S	115965	EPI_ISL_3534265	CMC	Wattala		31		Not vaccinated				F	Not vaccinated				ONT
2021-08-04	aicbu917	AY.28	V	S	S	116004	EPI_ISL_3534266	CMC	Colombo	Colombo	20		Sinopharm	1	Sinopharm	1	T	Sinopharm	one	18	Mild	ONT
2021-08-04	aicbu919	AY.28	V	S	S	116059	EPI_ISL_3534267	CMC	Colombo	Colombo	26		Not vaccinated		Not vaccinated		F	Not vaccinated		20	Mild	ONT
2021-08-04	aicbu920	AY.28	V	S	S	116060	EPI_ISL_3534268	CMC	Colombo	Colombo	27		Not vaccinated		Not vaccinated		F	Not vaccinated		21	Mild	ONT
2021-08-04	aicbu921	AY.28	V	S	S	123445	EPI_ISL_3534269	CMC	Colombo	Colombo	30		Sinopharm	2	Sinopharm	2	T	Sinopharm	two	14	Mild	ONT
2021-08-04	aicbu922	AY.28	V	S	S	123462	EPI_ISL_3534270	CMC	Colombo	Colombo	43		Covisheild	1	Covisheild	1	T	Covisheild	one	21	Mild	ONT
2021-08-04	aicbu923	AY.28	V	S	S	123485	EPI_ISL_3534271	CMC	Colombo	Colombo	34		Covisheild	2	Covisheild	2	T	Covisheild	two	10	Mild	ONT
2021-08-04	aicbu926	AY.28	V	S	S	121135	EPI_ISL_3534274	CMC	Kelaniya		35		Not vaccinated				F	Not vaccinated				ONT
2021-08-05	aicbu809	AY.28	V	S	S		EPI_ISL_3534211	SJGH	Malabe	Colombo	34											ONT
2021-08-05	aicbu927	AY.28	V	S	S	116077	EPI_ISL_3534275	CMC	Colombo	Colombo	38		Sinopharm	2	Sinopharm	2	T	Sinopharm	two	10	Mild	ONT
2021-08-05	aicbu928	AY.28	V	S	S	121197	EPI_ISL_3534276	CMC	Colombo	Colombo	21		Not vaccinated		Not vaccinated		F	Not vaccinated		10	Mild	ONT
2021-08-05	aicbu933	AY.28	V	S	S	125321	EPI_ISL_3534277	CMC	Colombo	Colombo	18		Not vaccinated		Not vaccinated		F	Not vaccinated		14	Mild	ONT
2021-08-08	aicbu807	AY.28	V	S	S		EPI_ISL_3534209	GH N'Eliya	Nuwara Eliya		66											ONT
2021-08-09	aicbu813	AY.28	V	S	S		EPI_ISL_3534215	MOH BANDARAGAMA	Homagama	Colombo	45											ONT
2021-08-12	aicbu937	AY.28	V	S	S	130028	EPI_ISL_3534280	CMC	Kolonnawa	Colombo	25		Not vaccinated		Not vaccinated		F	Not vaccinated		21	Mild	ONT
2021-08-12	aicbu941	AY.28	V	S	S	129999	EPI_ISL_3534282	CMC	Colombo	Colombo	7		Not vaccinated		Not vaccinated		F	Not vaccinated		14	Mild	ONT
2021-08-12	aicbu943	AY.28	V	S	S	124863	EPI_ISL_3534284	CMC	Colombo	Colombo	33		Sinopharm	2			T	Sinopharm	two			ONT
2021-08-12	aicbu944	AY.28	V	S	S	116492	EPI_ISL_3534285	CMC	Colombo	Colombo	51		Covisheild	2			T	Covisheild	two			ONT
2021-08-12	aicbu945	AY.28	V	S	S	125743	EPI_ISL_3534286	CMC	Colombo	Colombo	42		Covisheild	2	Covisheild	2	T	Covisheild	two	8	Mild	ONT
2021-08-12	aicbu946	AY.28	V	S	S	125730	EPI_ISL_3534287	CMC	Colombo	Colombo	37		Sinopharm	2	Sinopharm	2	T	Sinopharm	two	3	Mild	ONT
2021-08-12	aicbu947	AY.28	V	S	S	125837	EPI_ISL_3534288	CMC	Colombo	Colombo	63		Sinopharm	1	Sinopharm	1	T	Sinopharm	one	21	Mild	ONT
2021-08-14	aicbu1050	AY.28	V	S	S	121870	EPI_ISL_3720837	CMC	Colombo	Colombo	40	Male	Sinopharm	2	Sinopharm	2	T	Sinopharm	two			ONT
2021-08-14	aicbu1051	AY.28	V	S	S	116664	EPI_ISL_3720838	CMC	Colombo	Colombo	28	Male	Not vaccinated		Not vaccinated		F	Not vaccinated		14	Mild	ONT
2021-08-14	aicbu1052	AY.28	V	S	S	121812	EPI_ISL_3720839	CMC	Colombo	Colombo	34	Male	Sinopharm	2			T	Sinopharm	two			ONT
2021-08-14	aicbu1054	AY.28	V	S	S	121890	EPI_ISL_3720841	CMC	Colombo	Colombo	47	Male	Covisheild	2	Covisheild	2	T	Covisheild	two	14	Mild	ONT
2021-08-14	aicbu1055	AY.28	V	S	S	121873	EPI_ISL_3720842	CMC	Colombo	Colombo	22	Male	Not vaccinated		Not vaccinated		F	Not vaccinated		14	Mild	ONT
2021-08-14	aicbu1056	AY.28	V	S	S	121829	EPI_ISL_3720843	CMC	Kaduwela		42	Male	Sinopharm	2			T	Sinopharm	two			ONT
2021-08-14	aicbu1058	AY.28	V	S	S	121876	EPI_ISL_3720845	CMC	Colombo	Colombo	22	Male	Not vaccinated				F	Not vaccinated				ONT
2021-08-14	aicbu1060	AY.28	V	S	S	116675	EPI_ISL_3720847	CMC	Ragama		56	Male	Covisheild	2			T	Covisheild	two			ONT
2021-08-14	aicbu1062	AY.28	V	S	S	121841	EPI_ISL_3720849	CMC	Kaduwela		38	Male	Sinopharm	1			T	Sinopharm	one			ONT
2021-08-14	aicbu1063	AY.28	V	S	S	116654	EPI_ISL_3720850	CMC	Colombo	Colombo	24	Female	Not vaccinated		Not vaccinated		F	Not vaccinated		10	Mild	ONT
2021-08-14	aicbu1064	AY.28	V	S	S	131025	EPI_ISL_3720851	CMC	Colombo	Colombo	52	Male	Sinopharm	1	Sinopharm	2	T	Sinopharm	two	14	Mild	ONT
2021-08-14	aicbu1065	AY.28	V	S	S	121847	EPI_ISL_3720852	CMC	Dehiwala	Colombo	20	Female	Not vaccinated		Not vaccinated		F	Not vaccinated		45	Mild	ONT
2021-08-14	aicbu1067	AY.28	V	S	S	121837	EPI_ISL_3720854	CMC	Colombo	Colombo	24	Male	Not vaccinated				F	Not vaccinated				ONT
2021-08-14	aicbu1069	AY.28	V	S	S	121885	EPI_ISL_3720856	CMC	Colombo	Colombo	26	Male	Sinopharm	1	Sinopharm	1	T	Sinopharm	one	10	Mild	ONT
2021-08-14	aicbu1070	AY.28	V	S	S	116644	EPI_ISL_3720857	CMC	Colombo	Colombo	37	Male	Covisheild	2	Covisheild	2	T	Covisheild	two	11	Mild	ONT
2021-08-14	aicbu1071	AY.28	V	S	S	121883	EPI_ISL_3720858	CMC	Colombo	Colombo	22	Male	Not vaccinated		Not vaccinated		F	Not vaccinated		10	Mild	ONT
2021-08-14	aicbu1072	AY.28	V	S	S	116639	EPI_ISL_3720859	CMC	Colombo	Colombo	29	Male	Sinopharm	2	Sinopharm	2	T	Sinopharm	two	10	Mild	ONT
2021-08-14	aicbu1074	AY.28	V	S	S	121756	EPI_ISL_3720861	CMC	Colombo	Colombo	43	Male	Sinopharm	2			T	Sinopharm	two			ONT
2021-08-14	aicbu1076	AY.28	V	S	S	121774	EPI_ISL_3720863	CMC	Colombo	Colombo	30	Male	Sinopharm	2	Sinopharm	2	T	Sinopharm	two	10	Mild	ONT
2021-08-14	aicbu1077	AY.28	V	S	S	121734	EPI_ISL_3720864	CMC	Colombo	Colombo	26	Male	Not vaccinated		Not vaccinated		F	Not vaccinated		10	Mild	ONT
2021-08-14	aicbu1079	AY.28	V	S	S	131014	EPI_ISL_3720866	CMC	Colombo	Colombo	37	Male	Sinopharm	1	Sinopharm	1	T	Sinopharm	one	10	Mild	ONT
2021-08-14	aicbu1081	AY.28	V	S	S	131028	EPI_ISL_3720868	CMC	Colombo	Colombo	23	Female	Not vaccinated		Not vaccinated		F	Not vaccinated		14	Mild	ONT
2021-08-14	aicbu1185	AY.28	V	S	S	9908	EPI_ISL_3720919	Asiri Surgical Genetic Lab	Kandy		31	Male										ONT
2021-08-20	aicbu1082	AY.28	V	S	S	122025	EPI_ISL_3720869	CMC	Colombo	Colombo	52	Female	Covisheild	2			T	Covisheild	two			ONT
2021-08-20	aicbu1083	AY.28	V	S	S	130719	EPI_ISL_3720870	CMC	Colombo	Colombo	57	Male	Sinopharm	2	Sinopharm	2	T	Sinopharm	two	14	Mild	ONT
2021-08-20	aicbu1084	AY.28	V	S	S	122040	EPI_ISL_3720871	CMC	Colombo	Colombo	38	Male	Sinopharm	1	Sinopharm	1	T	Sinopharm	one	21	Mild	ONT
2021-08-20	aicbu1085	AY.28	V	S	S	130777	EPI_ISL_3720872	CMC	Colombo	Colombo	55	Male	Sinopharm	2			T	Sinopharm	two			ONT
2021-08-20	aicbu1086	AY.28	V	S	S	130724	EPI_ISL_3720873	CMC	Colombo	Colombo	29	Male	Not vaccinated		Not vaccinated		F	Not vaccinated		14	Mild	ONT
2021-08-20	aicbu1087	AY.28	V	S	S	130735	EPI_ISL_3720874	CMC	Gampaha		67	Female	Covisheild	2			T	Covisheild	two			ONT
2021-08-20	aicbu1091	AY.28	V	S	S	127011	EPI_ISL_3720878	CMC	Colombo	Colombo	43	Male	Not vaccinated				F	Not vaccinated				ONT
2021-08-20	aicbu1093	AY.28	V	S	S	127031	EPI_ISL_3720880	CMC	Colombo	Colombo	55	Male	Sinopharm	2	Sinopharm	2	T	Sinopharm	two	10	Mild	ONT
2021-08-20	aicbu1094	AY.28	V	S	S	122019	EPI_ISL_3720881	CMC	Nugegoda	Colombo	26	Male	Not vaccinated				F	Not vaccinated				ONT
2021-08-20	aicbu1095	AY.28	V	S	S	127074	EPI_ISL_3720882	CMC	Colombo	Colombo	46	Male	Sinopharm	2	Sinopharm	2	T	Sinopharm	two	14	Mild	ONT
2021-08-20	aicbu1096	AY.28	V	S	S	130707	EPI_ISL_3720883	CMC	Colombo	Colombo	64	Male	Sinopharm	1	Sinopharm	1	T	Sinopharm	one	21	Mild	ONT
2021-08-20	aicbu1151	AY.28	V	S	S	130718	EPI_ISL_3720885	CMC	Colombo	Colombo	41	Male	Sinopharm	1			T	Sinopharm	one			ONT
2021-08-20	aicbu1152	AY.28	V	S	S	130776	EPI_ISL_3720886	CMC	Colombo	Colombo	42	Male	Covisheild	2			T	Covisheild	two			ONT
2021-08-20	aicbu1154	AY.28	V	S	S	122024	EPI_ISL_3720888	CMC	Colombo	Colombo	47	Male	Covisheild	2	Covisheild	2	T	Covisheild	two	10	Mild	ONT
2021-08-20	aicbu1155	AY.28	V	S	S	129312	EPI_ISL_3720889	CMC	Sri Jayawardenepura Kotte	Colombo	66	Female	Covisheild	2	Covisheild	2	T	Covisheild	two	10	Mild	ONT
2021-08-20	aicbu1180	AY.28	V	S	S	50512	EPI_ISL_3720914	Nuwaraeliya DGH	Nugegoda	Colombo	43	Male										ONT
2021-08-20	aicbu1181	AY.28	V	S	S	50514	EPI_ISL_3720915	Nuwaraeliya DGH	Nuwara Eliya		48	Female										ONT
2021-08-20	aicbu1182	AY.28	V	S	S	50514	EPI_ISL_3720916	Nuwaraeliya DGH	Nuwara Eliya		45	Male										ONT
2021-08-20	aicbu1189	AY.28	V	S	S		EPI_ISL_3720923	LHD	Kegalle													ONT
2021-08-20	aicbu1190	AY.28	V	S	S		EPI_ISL_3720924	LHD	Kaduwela													ONT
2021-08-20	aicbu1194	AY.28	V	S	S		EPI_ISL_3720928	LHD	Kaduwela													ONT
2021-08-21	aicbu1157	AY.28	V	S	S	129392	EPI_ISL_3720891	CMC	Colombo	Colombo	23	Male	Not vaccinated		Not vaccinated		F	Not vaccinated		14	Mild	ONT
2021-08-21	aicbu1158	AY.28	V	S	S	129351	EPI_ISL_3720892	CMC	Colombo	Colombo	59	Female	Not vaccinated		Not vaccinated		F	Not vaccinated		10	Mild	ONT
2021-08-21	aicbu1159	AY.28	V	S	S	129360	EPI_ISL_3720893	CMC	Colombo	Colombo	38	Male	Sinopharm	2	Sinopharm	2	T	Sinopharm	two	10	Mild	ONT
2021-08-21	aicbu1161	AY.28	V	S	S	130870	EPI_ISL_3720895	CMC	Colombo	Colombo	29	Male	Sinopharm	2	Sinopharm	2	T	Sinopharm	two	14	Mild	ONT
2021-08-21	aicbu1162	AY.28	V	S	S	130877	EPI_ISL_3720896	CMC	Piliyandala	Colombo	23	Male	Sinopharm	2	Sinopharm	2	T	Sinopharm	two	14	Mild	ONT
2021-08-21	aicbu1165	AY.28	V	S	S	129412	EPI_ISL_3720899	CMC	Matara		46	Male	Covisheild	2			T	Covisheild	two			ONT
2021-08-21	aicbu1166	AY.28	V	S	S	131326	EPI_ISL_3720900	CMC	Gampaha		41	Male	Sinopharm	2			T	Sinopharm	two			ONT
2021-08-21	aicbu1167	AY.28	V	S	S	129359	EPI_ISL_3720901	CMC	Colombo	Colombo	40	Male	Sinopharm	2	Sinopharm	2	T	Sinopharm	two	14	Mild	ONT
2021-08-21	aicbu1168	AY.28	V	S	S	131379	EPI_ISL_3720902	CMC	Colombo	Colombo	40	Female	Sinopharm	2	Sinopharm	2	T	Sinopharm	two	21	Mild	ONT
2021-08-23	aicbu1170	AY.28	V	S	S	127147	EPI_ISL_3720904	CMC	Colombo	Colombo	37	Female			Sinopharm	2	T	Sinopharm	two	14	Mild	ONT
2021-08-23	aicbu1173	AY.28	V	S	S	122059	EPI_ISL_3720907	CMC	Colombo	Colombo	27	Male			Not vaccinated		F	Not vaccinated		14	Mild	ONT
2021-08-23	aicbu1176	AY.28	V	S	S	225	EPI_ISL_3720910	Jaffna TH	Vavuniya		34	Female										ONT
2021-08-23	aicbu1177	AY.28	V	S	S	226	EPI_ISL_3720911	Jaffna TH	Mullaitivu		50	Female										ONT
2021-08-27	aicbu1331	AY.28	V	S	S		EPI_ISL_3946639		Piliyandala	Colombo	47	Female	Sinopharm	2	Sinopharm	2	T	Sinopharm	two			ONT
2021-08-27	aicbu1332	AY.28	V	S	S		EPI_ISL_3946627		Nugegoda	Colombo	59	Male	Covisheild	2	AZ	2	T	Covisheild	two			ONT
2021-08-27	aicbu1333	AY.28	V	S	S		EPI_ISL_3946621		Malabe	Colombo	56	Male	Sinopharm	1	Sinopharm	1	T	Sinopharm	one			ONT
2021-08-27	aicbu1337	AY.28	V	S	S	122259	EPI_ISL_3946620	CMC	Malabe	Colombo	36	Female	Sinopharm	2	Sinopharm	2	T	Sinopharm	two	21	Mild	ONT
2021-08-27	aicbu1344	AY.28	V	S	S		EPI_ISL_3946676		Matara		25	Female										ONT
2021-08-28	aicbu1202	AY.28	V	S	S		EPI_ISL_3946667		Colombo	Colombo	42	Female										ONT
2021-08-28	aicbu1203	AY.28	V	S	S	122284	EPI_ISL_3946626	CMC	Gampaha		53	Female	Sinopharm	1			T	Sinopharm	one			ONT
2021-08-28	aicbu1208	AY.28	V	S	S	127462	EPI_ISL_3946618	CMC	Colombo	Colombo	34	Male	Sinopharm	1			T	Sinopharm	one			ONT
2021-08-28	aicbu1209	AY.28	V	S	S	127487	EPI_ISL_3946640	CMC	Colombo	Colombo	19	Male	Not vaccinated				F	Not vaccinated				ONT
2021-08-28	aicbu1211	AY.28	V	S	S	127489	EPI_ISL_3946641	CMC	Colombo	Colombo	23	Male	Not vaccinated		Not vaccinated		F	Not vaccinated		10	Mild	ONT
2021-08-28	aicbu1219	AY.28	V	S	S	131675	EPI_ISL_3946642	CMC	Colombo	Colombo	49	Male	Sinopharm	2	Sinopharm	2	T	Sinopharm	two	14	Mild	ONT
2021-08-30	aicbu1221	AY.28	V	S	S	136056	EPI_ISL_3946632	CMC	Colombo	Colombo	26	Male	Not vaccinated		Not vaccinated		F	Not vaccinated		10	Mild	ONT
2021-08-30	aicbu1222	AY.28	V	S	S	136062	EPI_ISL_3946630	CMC	Colombo	Colombo	61	Male	Sinopharm	2			T	Sinopharm	two			ONT
2021-08-30	aicbu1226	AY.28	V	S	S	136111	EPI_ISL_3946616	CMC	Colombo	Colombo	20	Male	Not vaccinated				F	Not vaccinated				ONT
2021-08-30	aicbu1229	AY.28	V	S	S	136135	EPI_ISL_3946623	CMC	Colombo	Colombo	6	Female	Not vaccinated		Not vaccinated		F	Not vaccinated		20	Mild	ONT
2021-08-30	aicbu1230	AY.28	V	S	S	136136	EPI_ISL_3946635	CMC	Colombo	Colombo	38	Female	Sinopharm	2	Sinopharm	2	T	Sinopharm	two	21	Mild	ONT
2021-08-30	aicbu1231	AY.28	V	S	S	136137	EPI_ISL_3946643	CMC	Colombo	Colombo	16	Male	Not vaccinated		Not vaccinated		F	Not vaccinated		21	Mild	ONT
2021-08-30	aicbu1232	AY.28	V	S	S	129572	EPI_ISL_3946655	CMC	Colombo	Colombo	55	Male	Covisheild	2	AZ	2	T	Covisheild	two	18	Mild	ONT
2021-08-30	aicbu1236	AY.28	V	S	S	129607	EPI_ISL_3946659	CMC	Colombo	Colombo	34	Male	Sinopharm	1	Sinopharm	1	T	Sinopharm	one	15	Mild	ONT
2021-08-30	aicbu1237	AY.28	V	S	S	129608	EPI_ISL_3946644	CMC	Colombo	Colombo	36	Male	Covisheild	2	AZ	2	T	Covisheild	two	29	Mild	ONT
2021-08-30	aicbu1245	AY.28	V	S	S	129653	EPI_ISL_3946645	CMC	Colombo	Colombo	18	Male										ONT
2021-08-30	aicbu1246	AY.28	V	S	S	129657	EPI_ISL_3946646	CMC	Colombo	Colombo	15	Male										ONT
2021-08-30	aicbu1247	AY.28	V	S	S	129659	EPI_ISL_3946656	CMC	Colombo	Colombo	12	Male										ONT
2021-08-30	aicbu1248	AY.28	V	S	S	129660	EPI_ISL_3946647	CMC	Colombo	Colombo	51	Male	Sinopharm	2			T	Sinopharm	two			ONT
2021-08-30	aicbu1302	AY.28	V	S	S	129662	EPI_ISL_3946648	CMC	Colombo	Colombo	23	Male										ONT
2021-08-30	aicbu1303	AY.28	V	S	S	122301	EPI_ISL_3946631	CMC	Colombo	Colombo	25	Female	Not vaccinated		Not vaccinated		F	Not vaccinated		20	Mild	ONT
2021-08-30	aicbu1304	AY.28	V	S	S	122302	EPI_ISL_3946634	CMC	Colombo	Colombo	45	Female	Covisheild	2	Covisheild	2	T	Covisheild	two	10	Mild	ONT
2021-08-30	aicbu1305	AY.28	V	S	S	122303	EPI_ISL_3946628	CMC	Colombo	Colombo	24	Female	Sinopharm	1	Sinopharm	1	T	Sinopharm	one	10	Mild	ONT
2021-08-30	aicbu1306	AY.28	V	S	S	122304	EPI_ISL_3946636	CMC	Colombo	Colombo	66	Female	Covisheild	2	Covisheild	2	T	Covisheild	two	10	Mild	ONT
2021-08-31	aicbu1310	AY.28	V	S	S	127505	EPI_ISL_3946649	CMC	Colombo	Colombo	22	Male	Sinopharm	1	Sinopharm	1	T	Sinopharm	one	14	Mild	ONT
2021-08-31	aicbu1311	AY.28	V	S	S	127507	EPI_ISL_3946650	CMC	Colombo	Colombo	29	Male	Not vaccinated		Not vaccinated		F	Not vaccinated		15	Mild	ONT
2021-08-31	aicbu1312	AY.28	V	S	S	127508	EPI_ISL_3946629	CMC	Colombo	Colombo	21	Male	Sinopharm	1	Sinopharm	1	T	Sinopharm	one	18	Mild	ONT
2021-08-31	aicbu1316	AY.28	V	S	S	127530	EPI_ISL_3946625	CMC	Colombo	Colombo	64	Female	Sinopharm	2	Sinopharm	2	T	Sinopharm	two	30	Mild	ONT
2021-08-31	aicbu1317	AY.28	V	S	S	127540	EPI_ISL_3946651	CMC	Colombo	Colombo	56	Male	Sinopharm	2	Sinopharm	2	T	Sinopharm	two	21	Mild	ONT
2021-08-31	aicbu1323	AY.28	V	S	S	122338	EPI_ISL_3946624	CMC	Colombo	Colombo	45	Female	Covisheild	2	Covisheild	2	T	Covisheild	two	20	Mild	ONT
2021-08-31	aicbu1324	AY.28	V	S	S	122339	EPI_ISL_3946637	CMC	Colombo	Colombo	56	Female	Covisheild	2			T	Covisheild	two			ONT
2021-08-31	aicbu1326	AY.28	V	S	S	122346	EPI_ISL_3946638	CMC	Colombo	Colombo	61	Female	Covisheild	2	Covisheild	2	T	Covisheild	two	11	Mild	ONT
2021-08-31	aicbu1329	AY.28	V	S	S	122379	EPI_ISL_3946653	CMC	Colombo	Colombo	44	Male	Sinopharm	2			T	Sinopharm	two			ONT
2021-07-04	aicbu455	AY.39	A	A	A	74	EPI_ISL_3070848	T H JAFFNA	Vavuniya		53	Female										ONT
2021-07-16	aicbu592	AY.39	A	A	A		EPI_ISL_3070849	RDHS Office Mullaitivu	Mullaitivu		56	Female										ONT
2021-08-31	aicbu1418	AY.39	A	A	X	88038	EPI_ISL_4105383	BHT	Tangalle		99	Female										ONT
2021-07-10	aicbu468	AY.4	A	A	A		EPI_ISL_3070854	DAMBULLA CRICKET	Dambulla													ONT
2021-07-07	aicbu465	AY.44	A	A	A	98	EPI_ISL_3070855	PILIYANDALA	Piliyandala	Colombo	29	Male										ONT
2021-07-13	aicbu573	AY.44	X	A	X	119855	EPI_ISL_3070788	CMC	Colombo	Colombo	41	Male			Sinopharm	2	T	Sinopharm	two	8	Mild	ONT
2021-08-04	aicbu924	AY.75.1	V	S	S	121051	EPI_ISL_3534272	CMC	Kahathuduwa	Colombo	27		Not vaccinated		Not vaccinated		F	Not vaccinated		21	Mild	ONT
2021-08-02	aicbu821	AY.90	A	A	A		EPI_ISL_3534222	SJGH	Sri Jayawardenepura Kotte	Colombo	42											ONT
2021-08-02	aicbu825	AY.90	A	A	A		EPI_ISL_3534226	SJGH	Sri Jayawardenepura Kotte	Colombo	40											ONT
2021-08-02	aicbu826	AY.90	A	A	A		EPI_ISL_3534227	SJGH	Sri Jayawardenepura Kotte	Colombo	27		Covisheild	2			T	Covisheild	two			ONT
2021-07-08	aicbu493	AY.95	A	A	A	48647	EPI_ISL_3070845	TH Karapitiya	Karapitiya		42	Female										ONT
2021-07-08	aicbu495	AY.95	A	A	A	48677	EPI_ISL_3070852	TH Karapitiya	Karapitiya		40	Male										ONT
2021-07-08	aicbu580	AY.95	A	A	A		EPI_ISL_3070853	TH Karapitiya	Karapitiya		69											ONT
2021-07-08	aicbu738	AY.95	A	A	A		EPI_ISL_3275481	Credence (Ruhunu Hospital)	Galle		28	Female										ONT
2021-07-31	aicbu742	AY.95	A	A	A	1514814	EPI_ISL_3275464	Asiri Surgical Gentic Lab	Ahungalla		55	Male										ONT
2021-08-15	aicbu1186	AY.95	A	A	A	18	EPI_ISL_3720920	Asiri Surgical Genetic Lab	Ambalangoda		68	Male										ONT
2021-08-15	aicbu1187	AY.95	A	A	A	17	EPI_ISL_3720921	Asiri Surgical Genetic Lab	Ambalangoda		62	Female										ONT
2021-08-20	aicbu1088	AY.95	A	A	A	130738	EPI_ISL_3720875	CMC	Colombo	Colombo	50	Female	Covisheild	2	Covisheild	2	T	Covisheild	two	14	Mild	ONT
2021-08-21	aicbu1160	AY.95	A	A	A	131382	EPI_ISL_3720894	CMC	Makola		66	Female	Sinopharm	2			T	Sinopharm	two			ONT
2021-08-30	aicbu1234	AY.95	A	A	A	129604	EPI_ISL_3946690	CMC	Colombo	Colombo	37	Female	Sinopharm	2	Sinopharm	2	T	Sinopharm	two	14	Mild	ONT
2021-08-30	aicbu1235	AY.95	A	A	A	129605	EPI_ISL_3946696	CMC	Colombo	Colombo	36	Male	Sinopharm	2	Sinopharm	2	T	Sinopharm	two	14	Mild	ONT
2021-08-31	aicbu1419	AY.95	A	A	A	88616	EPI_ISL_4105384	BH Elpitiya	Elpitiya		47	Male										ONT
2021-07-06	aicbu737	B.1.617.2	A	A	A		EPI_ISL_3275457	Credence (Ceemed)	Kadawatha		71	Male										ONT
2021-07-07	aicbu62	B.1.617.2	A	A	A		EPI_ISL_2984975	Nawaloka	Colombo	Colombo	26	Female										ONT
2021-09-01	aicbu1348	AY.28	V	S	S		EPI_ISL_3946654		Colombo	Colombo												ONT
2021-09-01	aicbu1424	AY.28	V	S	S	122397	EPI_ISL_4105389	CMC	Colombo	Colombo	85	Female	Not vaccinated		Not vaccinated		F	Not vaccinated		4	Death	ONT
2021-09-01	aicbu1425	AY.28	V	S	S	129672	EPI_ISL_4105390	CMC	Colombo	Colombo	33	Male	Sinopharm	2	Sinopharm	2	T	Sinopharm	two	10	Mild	ONT
2021-09-01	aicbu1426	AY.28	V	S	S	129680	EPI_ISL_4105391	CMC	Colombo	Colombo	35	Male	Sinopharm	2	Sinopharm	2	T	Sinopharm	two	14	Mild	ONT
2021-09-01	aicbu1427	AY.28	V	S	S	129735	EPI_ISL_4105392	CMC	Colombo	Colombo	35	Male	Sinopharm	2	Sinopharm	2	T	Sinopharm	two	10	Mild	ONT
2021-09-01	aicbu1428	AY.28	V	S	S	129744	EPI_ISL_4105393	CMC	Colombo	Colombo	25	Male	Sinopharm	2	Sinopharm	2	T	Sinopharm	two	10	Mild	ONT
2021-09-01	aicbu1429	AY.28	V	S	S	129747	EPI_ISL_4105394	CMC	Colombo	Colombo	40	Male	Sinopharm	2	Sinopharm	2	T	Sinopharm	two	14	Mild	ONT
2021-09-01	aicbu1430	AY.28	V	S	S	129749	EPI_ISL_4105395	CMC	Colombo	Colombo	55	Male	Sinopharm	2	Sinopharm	2	T	Sinopharm	two			ONT
2021-09-01	aicbu1431	AY.28	V	S	S		EPI_ISL_4105396	PH	Narahenpita	Colombo	57	Female										ONT
2021-09-01	CDR249	AY.28	V	S	S		EPI_ISL_4414087	Forte	Kurunegala		39	Male										Illumina
2021-09-02	aicbu1437	AY.28	V	S	S	127601	EPI_ISL_4105402	CMC	Colombo	Colombo	24	Male			Not vaccinated		F	Not vaccinated		10	Mild	ONT
2021-09-02	aicbu1438	AY.28	V	S	S	127603	EPI_ISL_4105403	CMC	Colombo	Colombo	52	Male			Sinopharm	2	T	Sinopharm	two	14	Mild	ONT
2021-09-02	aicbu1439	AY.28	V	S	S	127608	EPI_ISL_4105404	CMC	Colombo	Colombo	42	Male			Sinopharm	2	T	Sinopharm	two	14	Mild	ONT
2021-09-02	aicbu1455	AY.28	V	S	S	136160	EPI_ISL_4105418	CMC	Colombo	Colombo	38	Male			Covisheild	2	T	Covisheild	two	14	Mild	ONT
2021-09-02	aicbu1459	AY.28	V	S	S	138108	EPI_ISL_4105420	CMC	Colombo	Colombo	23	Female										ONT
2021-09-02	aicbu1461	AY.28	V	S	S	138129	EPI_ISL_4105422	CMC	Colombo	Colombo	36	Male										ONT
2021-09-02	aicbu1462	AY.28	V	S	S	138130	EPI_ISL_4105423	CMC	Colombo	Colombo	69	Male	Covisheild	2	Covisheild	2	T	Covisheild	two	30	Mild	ONT
2021-09-02	CDR250	AY.28	V	S	S		EPI_ISL_4414134	Nawaloka	Colombo	Colombo		Female										Illumina
2021-09-02	CDR252	AY.28	V	S	S		EPI_ISL_4414135	Nawaloka	Colombo	Colombo		Male										Illumina
2021-09-03	aicbu1409	AY.28	V	S	S	22215	EPI_ISL_4105374	BH Eheliyagoda	Eheliyagoda		39	Male										ONT
2021-09-03	aicbu1463	AY.28	V	S	S	122448	EPI_ISL_4105424	CMC	Colombo	Colombo	42	Male			Sinopharm	2	T	Sinopharm	two	10	Mild	ONT
2021-09-03	aicbu1470	AY.28	V	S	S	131827	EPI_ISL_4105431	CMC	Homagama	Colombo	39	Male			Sinopharm	2	T	Sinopharm	two	21	Mild	ONT
2021-09-03	aicbu1471	AY.28	V	S	S	131828	EPI_ISL_4105432	CMC	Homagama	Colombo	10	Male										ONT
2021-09-03	aicbu1472	AY.28	V	S	S	131829	EPI_ISL_4105433	CMC	Homagama	Colombo	59	Female			Sinopharm	2	T	Sinopharm	two	21	Mild	ONT
2021-09-03	CDR256	AY.28	V	S	S		EPI_ISL_4414081	Credence (Leeesons Hospital Ragama)	Ragama		36	Male										Illumina
2021-09-04	aicbu1473	AY.28	V	S	S	122469	EPI_ISL_4105434	CMC	Colombo	Colombo	50	Male			Covisheild	2	T	Covisheild	two	10	Mild	ONT
2021-09-04	aicbu1478	AY.28	V	S	S	129794	EPI_ISL_4105439	CMC	Wattala		24	Male										ONT
2021-09-04	aicbu1481	AY.28	V	S	S	129831	EPI_ISL_4105442	CMC	Colombo	Colombo	40	Female			Sinopharm	2	T	Sinopharm	two	14	Mild	ONT
2021-09-04	aicbu1482	AY.28	V	S	S	129844	EPI_ISL_4105443	CMC	Colombo	Colombo	26	Male										ONT
2021-09-04	aicbu1483	AY.28	V	S	S	137233	EPI_ISL_4105444	CMC	Colombo	Colombo	50	Male			AZ	2	T	Covisheild	two	10	Mild	ONT
2021-09-04	aicbu1486	AY.28	V	S	S		EPI_ISL_4105447	PH	Narahenpita	Colombo	33	Male										ONT
2021-09-04	aicbu1488	AY.28	V	S	S	4364	EPI_ISL_4105449	Polonnaruwa	Polonnaruwa		36	Male										ONT
2021-09-06	aicbu1491	AY.28	V	S	S	2251	EPI_ISL_4105452	AICBU	Nugegoda	Colombo	26	Male										ONT
2021-09-06	aicbu1493	AY.28	V	S	S	122488	EPI_ISL_4105454	CMC	Colombo	Colombo	27	Male	Sinopharm	2			T	Sinopharm	two			ONT
2021-09-06	CDR248	AY.28	V	S	S		EPI_ISL_4414101	Asiri Surgical	Biyagama		50	Male										Illumina
2021-09-06	CDR253	AY.28	V	S	S		EPI_ISL_4414136	Apeksha Hospital	Colombo	Colombo												Illumina
2021-09-07	CMC122519	AY.28	V	S	S	122519	EPI_ISL_4414133	CMC	Colombo	Colombo	83	Female	Sinopharm	1			T	Sinopharm	one			Illumina
2021-09-07	CMC122537	AY.28	V	S	S	122537	EPI_ISL_4414090	CMC	Colombo	Colombo	41	Male	Sinopharm	2	Sinopharm	2	T	Sinopharm	two			Illumina
2021-09-07	CMC138134	AY.28	V	S	S	138134	EPI_ISL_4414083	CMC	Colombo	Colombo	38	Male	Sinopharm	2	Sinopharm	2	T	Sinopharm	two	11	Mild	Illumina
2021-09-07	CMC138152	AY.28	V	S	S	138152	EPI_ISL_4414059	CMC	Colombo	Colombo	23	Female	Not vaccinated		Not vaccinated		F	Not vaccinated		21	Mild	Illumina
2021-09-07	CMC138167	AY.28	V	S	S	138167	EPI_ISL_4414119	CMC	Colombo	Colombo	62	Male	Covisheild	2	Covisheild	2	T	Covisheild	two	21	Mild	Illumina
2021-09-08	CDR270	AY.28	V	S	S		EPI_ISL_4414118	MOH Vavuniya	Vavuniya		60	Male										Illumina
2021-09-08	CDR273	AY.28	V	S	S		EPI_ISL_4414067	MOH Vavuniya	Vavuniya		28	Male										Illumina
2021-09-08	CDR276	AY.28	V	S	S		EPI_ISL_4414086	Kaduwela MOH	Kaduwela		39	Male										Illumina
2021-09-08	CDR279	AY.28	V	S	S		EPI_ISL_4414096	Kaduwela MOH	Kaduwela		43	Male										Illumina
2021-09-09	CDR243	AY.28	V	S	S	5189	EPI_ISL_4414114		Ragama		58	Male										Illumina
2021-09-09	CMC132972	AY.28	V	S	S	132972	EPI_ISL_4414122	CMC	Colombo	Colombo	65	Male			Covisheild	2	T	Covisheild	two	21	Mild	Illumina
2021-09-09	CMC137267	AY.28	V	S	S	137267	EPI_ISL_4414069	CMC	Colombo	Colombo	29	Female										Illumina
2021-09-10	CMC122602	AY.28	V	S	S	122602	EPI_ISL_4414052	CMC	Colombo	Colombo	17	Female			Not vaccinated		F	Not vaccinated		14	Mild	Illumina
2021-09-11	CDR283	AY.28	V	S	S		EPI_ISL_4414062	Police hospital	Dematagoda	Colombo	25	Male										Illumina
2021-09-11	CMC132978	AY.28	V	S	S	132978	EPI_ISL_4414097	CMC	Colombo	Colombo	45	Male			Sinopharm	2	T	Sinopharm	two	10	Mild	Illumina
2021-09-11	CMC132985	AY.28	V	S	S	132985	EPI_ISL_4414098	CMC	Kalubowila	Colombo	47	Male			Sinopharm	2	T	Sinopharm	two	10	Mild	Illumina
2021-09-11	CMC136272	AY.28	V	S	S	136272	EPI_ISL_4414128	CMC	Colombo	Colombo	75	Male			Covisheild	2	T	Covisheild	two	9	Mild	Illumina
2021-09-12	CDR288	AY.28	V	S	S	2409	EPI_ISL_4414120		Monaragala		62	Male										Illumina
2021-09-12	CDR293	AY.28	V	S	S	38445	EPI_ISL_4414131		Monaragala		80	Male										Illumina
2021-09-12	CDR294	AY.28	V	S	S	38697	EPI_ISL_4414084		Monaragala		38	Male										Illumina
2021-09-12	CMC122651	AY.28	V	S	S	122651	EPI_ISL_4414127	CMC	Madampe		71	Male										Illumina
2021-09-12	CMC136275	AY.28	V	S	S	136275	EPI_ISL_4414085	CMC	Colombo	Colombo	39	Male			Sinopharm	2	T	Sinopharm	two	9	Mild	Illumina
2021-09-13	CDR257	AY.28	V	S	S		EPI_ISL_4414137	Police hospital	Colombo	Colombo												Illumina
2021-09-16	aicbu1557	AY.28	V	S	S	1		CEBH, Mulleriyawa	Piliyandala	Colombo	59	Male	Not vaccinated				F	Not vaccinated				ONT
2021-09-16	aicbu1568	AY.28	V	S	S			MOH Jaela	Jaela		23	Female	Vaccinated	2			T	Vaccinated	two			ONT
2021-09-16	aicbu1569	AY.28	V	S	S			Hendala Cemetry	Wattala		17	Male	Not vaccinated				F	Not vaccinated				ONT
2021-09-16	aicbu1570	AY.28	V	S	S			MOH Gampaha	Gampaha		35	Female	Vaccinated	2			T	Vaccinated	two			ONT
2021-09-16	aicbu1571	AY.28	V	S	S			MOH Gampaha	Gampaha		28	Male	Vaccinated	2			T	Vaccinated	two			ONT
2021-09-17	aicbu1560	AY.28	V	S	S			Asiri Surgical	Kandy		28	Male	Sinopharm	2			T	Sinopharm	two			ONT
2021-09-18	aicbu1556	AY.28	V	S	S			CEBH, Mulleriyawa	Kaduwela		52	Female	Not vaccinated				F	Not vaccinated				ONT
2021-09-20	aicbu1563	AY.28	V	S	S			Asiri Surgical	Galle		76	Female	Sinopharm	2			T	Sinopharm	two			ONT
2021-09-21	aicbu1553	AY.28	V	S	S	137304		CMC	COL 08	Colombo	16	Male			Not vaccinated		F	Not vaccinated		7	Mild	ONT
2021-09-21	aicbu1649	AY.28	V	S	S	378		JAFFNA			32	Female										ONT
2021-09-22	aicbu1626	AY.28	V	S	S			LANKA	JAELA		28	Female										ONT
2021-09-22	aicbu1631	AY.28	V	S	S			NR			56	Female										ONT
2021-09-22	aicbu1721	AY.28	V	S	S	392		JAFFNA			32	Male										ONT
2021-09-23	aicbu1605	AY.28	V	S	S	138483		CMC		Colombo	41	Male	Sinopharm	2	Sinopharm	2	T	Sinopharm	two	10	Mild	ONT
2021-09-23	aicbu1607	AY.28	V	S	S	138482		CMC		Colombo	34	Male	Covisheild	2	Covisheild	2	T	Covisheild	two	5	Mild	ONT
2021-09-23	aicbu1618	AY.28	V	S	S	138507		CMC		Colombo	56	Male	Sinopharm	2			T	Sinopharm	two			ONT
2021-09-24	aicbu1564	AY.28	V	S	S			North Colombo Teaching Hospital, Ragama	Welisara		73	Male	Sinopharm	2			T	Sinopharm	two			ONT
2021-09-24	aicbu1655	AY.28	V	S	S	407		JAFFNA			30	Male										ONT
2021-09-28	aicbu1629	AY.28	V	S	S			ASIRI	MALWANA		25	Male										ONT
2021-09-29	aicbu1627	AY.28	V	S	S			ASIRI			49	Female										ONT
2021-09-29	aicbu1729	AY.28	V	S	S			ASIRI			46	Female										ONT
2021-09-09	CMC136218	AY.34.1	X	A	A	136218	EPI_ISL_4414058	CMC	Colombo	Colombo	23	Male			Sinopharm	2	T	Sinopharm	two	14	Mild	Illumina
2021-09-12	CMC122641	AY.34.1	A	A	A	122641	EPI_ISL_4414092	CMC	Colombo	Colombo	42	Male			Sinopharm	2	T	Sinopharm	two	9	Mild	Illumina
2021-09-08	CDR280	AY.38	A	S	S		EPI_ISL_4414126	Kaduwela MOH	Kaduwela		70	Female										Illumina
2021-07-09	aicbu54	B.1.617.2	A	A	A	118189	EPI_ISL_2984996	CMC	Nawagamuwa		48	Male										ONT
2021-09-02	aicbu1443	AY.39	A	A	A	127637	EPI_ISL_4105407	CMC	Colombo	Colombo	42	Male			Sinopharm	1	T	Sinopharm	one	12	Mild	ONT
2021-09-03	aicbu1406	AY.39	X	A	A	97851	EPI_ISL_4105371	TH Kurunegala	Dondangaslanda		61	Male										ONT
2021-09-03	aicbu1468	AY.39	A	A	A	131807	EPI_ISL_4105429	CMC	Negombo		49	Female										ONT
2021-09-04	aicbu1489	AY.39	A	A	A	6886	EPI_ISL_4105450	Polonnaruwa	Polonnaruwa		59	Female										ONT
2021-09-02	aicbu1454	AY.43	A	A	A	136157	EPI_ISL_4105417	CMC	Colombo	Colombo	54	Male			Sinopharm	2	T	Sinopharm	two	5	Mild	ONT
2021-09-12	CDR289	AY.44	A	A	A		EPI_ISL_4414074	DGH Monaragala	Monaragala		32	Female										Illumina
2021-09-12	CMC138321	AY.44	A	A	A	138321	EPI_ISL_4414117	CMC	Colombo	Colombo	60	Male			Sinopharm	2	T	Sinopharm	two	17	Mild	Illumina
2021-09-16	aicbu1708	AY.46	A	A	A	336		JAFFNA			22	Female										ONT
2021-09-01	aicbu1421	AY.50	X	S	S	122387	EPI_ISL_4105386	CMC	Colombo	Colombo	27	Male	Covisheild	2			T	Covisheild	two			ONT
2021-09-01	aicbu1423	AY.50	X	S	S	122393	EPI_ISL_4105388	CMC	Colombo	Colombo	25	Male	Sinopharm	1			T	Sinopharm	one			ONT
2021-09-02	aicbu1436	AY.50	X	S	S	127590	EPI_ISL_4105401	CMC	Colombo	Colombo	66	Male			Sinopharm	2	T	Sinopharm	two	14	Mild	ONT
2021-09-02	aicbu1445	AY.50	X	S	S	127642	EPI_ISL_4105409	CMC	Colombo	Colombo	31	Male			Sinopharm	2	T	Sinopharm	two	10	Mild	ONT
2021-09-03	aicbu1403	AY.50	X	S	S		EPI_ISL_4105368	DH Narammala	Nochchiyagama		25	Male										ONT
2021-09-03	aicbu1408	AY.50	X	S	S	22536	EPI_ISL_4105373	TH Rathnapura	Ratnapura		39	Female										ONT
2021-09-03	aicbu1410	AY.50	X	S	S	22313	EPI_ISL_4105375	MOH Embilipitiya	Embilipitiya		38	Male										ONT
2021-09-08	CDR272	AY.50	V	S	S		EPI_ISL_4414088	MOH Vavuniya	Vavuniya		39	Male										Illumina
2021-09-12	CMC122652	AY.50	V	S	S	122652	EPI_ISL_4414125	CMC	Madampe		69	Female										Illumina
2021-09-08	CDR263	AY.59	A	A	A		EPI_ISL_4414111	IDH Kilinochchi	Kilinochchi		57	Male										Illumina
2021-09-09	CMC136208	AY.59	A	S	S	136208	EPI_ISL_4414115	CMC	Sri Jayawardenepura Kotte	Colombo	59	Male			Sinopharm	2	T	Sinopharm	two	28	Mild	Illumina
2021-09-11	CMC136266	AY.59	A	A	A	136266	EPI_ISL_4414089	CMC	Colombo	Colombo	40	Male										Illumina
2021-09-11	CMC136271	AY.61	V	S	S	136271	EPI_ISL_4414124	CMC	Colombo	Colombo	68	Female			Covisheild	2	T	Covisheild	two	9	Mild	Illumina
2021-09-10	CMC122595	AY.68	A	S	S	122595	EPI_ISL_4414107	CMC	Colombo	Colombo	55	Male			Sinopharm	2	T	Sinopharm	two	21	Mild	Illumina
2021-07-09	aicbu57	B.1.617.2	V	A	X	117717	EPI_ISL_2984978	CMC	Colombo	Colombo	32	Male			Sinopharm	2	T	Sinopharm	two	14	Mild	ONT
2021-09-09	CMC122580	AY.75.1	V	S	S	122580	EPI_ISL_4414054	CMC	Colombo	Colombo	21	Female			Not vaccinated		F	Not vaccinated		14	Mild	Illumina
2021-09-23	aicbu1947	AY.75.1	V	S	X	403		BH Point Pedro	Jaffna		71	Male										ONT
2021-09-02	aicbu1444	AY.82	A	A	A	127640	EPI_ISL_4105408	CMC	Colombo	Colombo	67	Male			Covisheild	2	T	Covisheild	two	8	Mild	ONT
2021-07-16	aicbu478	B.1.617.2	A	A	A		EPI_ISL_3070851	NAWALOKA	Negombo		37	Male										ONT
2021-07-19	aicbu727	B.1.617.2	A	A	A	38	EPI_ISL_3275468	MOH - Piliyandala	Piliyandala	Colombo	50	Male										ONT
2021-07-22	aicbu714	B.1.617.2	A	A	A		EPI_ISL_3275479	Asiri Hospital Genetic lab	Kandy		31	Male										ONT
2021-07-27	aicbu648	B.1.617.2	A	A	A		EPI_ISL_3275473	Apeksha Hospital	Maharagama	Colombo	41	Male										ONT
2021-07-27	aicbu702	B.1.617.2	A	A	A	46450	EPI_ISL_3275467	Apeksha Hospital	Maharagama	Colombo	50	Male										ONT
2021-07-27	aicbu703	B.1.617.2	A	A	A		EPI_ISL_3275470	Apeksha Hospital	Maharagama	Colombo	48	Female										ONT
2021-07-29	aicbu610	B.1.617.2	A	A	A		EPI_ISL_3275408	HARDY ICCAmpara	Ampara		56	Female										ONT
2021-07-29	aicbu803	B.1.617.2	V	A	A		EPI_ISL_3534205	BIA Katunayake	Colombo	Colombo	53		Covisheild	2			T	Covisheild	two			ONT
2021-07-30	aicbu619	B.1.617.2	A	A	A	84486	EPI_ISL_3275458	TH Kurunagela	Kurunegala		65	Female										ONT
2021-07-30	aicbu735	B.1.617.2	A	A	A		EPI_ISL_3275450	USJP	Nugegoda	Colombo	65	Female										ONT
2021-09-02	aicbu1457	AY.95	A	A	A	138092	EPI_ISL_4105419	CMC	Nugegoda	Colombo	20	Male			Not vaccinated		F	Not vaccinated		5	Mild	ONT
2021-09-03	aicbu1465	AY.95	A	A	A	131765	EPI_ISL_4105426	CMC	Wattala		41	Male										ONT
2021-09-06	CDR244	AY.95	A	A	A		EPI_ISL_4414050	Asiri Surgical	Vavuniya		14	Male										Illumina
2021-09-08	CDR267	AY.95	A	A	A		EPI_ISL_4414053	MOH Vavuniya	Vavuniya		20	Male										Illumina
2021-09-08	CDR268	AY.95	A	A	A		EPI_ISL_4414105	MOH Vavuniya	Vavuniya		53	Male										Illumina
2021-09-08	CDR274	AY.95	A	A	A		EPI_ISL_4414078	MOH Vavuniya	Vavuniya		33	Male										Illumina
2021-09-11	CMC136267	AY.95	A	A	A	136267	EPI_ISL_4414091	CMC	Colombo	Colombo	41	Male			Sinopharm	2	T	Sinopharm	two			Illumina
2021-09-11	CMC136269	AY.95	X	A	A	136269	EPI_ISL_4414080	CMC	Colombo	Colombo	36	Male										Illumina
2021-09-16	aicbu1635	AY.95	A	A	A	328		JAFFNA			42	Female										ONT
2021-09-17	aicbu1717	AY.95	A	A	A	339		JAFFNA			43	Male										ONT
2021-09-24	aicbu1702	AY.95	A	A	A	411		JAFFNA			57	Male										ONT
2021-09-02	CDR251	B.1.1.7	A	A	A		EPI_ISL_4414130	Nawaloka	Colombo	Colombo	8	Male										Illumina
2021-08-02	aicbu832	B.1.617.2	X	A	S	123372	EPI_ISL_3534233	CMC	Colombo	Colombo	42		Not vaccinated		Not vaccinated		F	Not vaccinated		14	Mild	ONT
2021-08-03	aicbu912	B.1.617.2	V	A	A	115953	EPI_ISL_3534260	CMC	Colombo	Colombo	73		Sinopharm	2			T	Sinopharm	two			ONT
2021-08-12	aicbu942	B.1.617.2	V	A	A	127113	EPI_ISL_3534283	CMC	Colombo	Colombo	25		Sinopharm	2	Sinopharm	2	T	Sinopharm	two	21	Mild	ONT
2021-08-14	aicbu1053	B.1.617.2	X	S	X	121888	EPI_ISL_3720840	CMC	Colombo	Colombo	58	Male	Sinopharm	2			T	Sinopharm	two			ONT
2021-08-14	aicbu1059	B.1.617.2	A	A	A	121874	EPI_ISL_3720846	CMC	Colombo	Colombo	21	Male	Not vaccinated				F	Not vaccinated				ONT
2021-08-14	aicbu1061	B.1.617.2	A	A	A	121889	EPI_ISL_3720848	CMC	Colombo	Colombo	32	Male	Sinopharm	1	Sinopharm	1	T	Sinopharm	one	15	Mild	ONT
2021-08-14	aicbu1066	B.1.617.2	A	A	A	121802	EPI_ISL_3720853	CMC	Nugegoda	Colombo	25	Male	Not vaccinated		Not vaccinated		F	Not vaccinated		14	Mild	ONT
2021-08-14	aicbu1068	B.1.617.2	A	A	A	121886	EPI_ISL_3720855	CMC	Colombo	Colombo	31	Male	Sinopharm	1			T	Sinopharm	one			ONT
2021-08-14	aicbu1073	B.1.617.2	V	A	A	131045	EPI_ISL_3720860	CMC	Sri Jayawardenepura Kotte	Colombo	30	Female	Sinopharm	2	Sinopharm	2	T	Sinopharm	two	14	Mild	ONT
2021-08-20	aicbu1153	B.1.617.2	V	S	S	127618	EPI_ISL_3720887	CMC	Colombo	Colombo	30	Male	Sinopharm	1	Sinopharm	1	T	Sinopharm	one	10	Mild	ONT
2021-08-21	aicbu1163	B.1.617.2	V	S	S	131351	EPI_ISL_3720897	CMC	Colombo	Colombo	57	Male	Covisheild	2	AZ	2	T	Covisheild	two	14	Mild	ONT
2021-08-25	aicbu1335	B.1.617.2	A	A	A		EPI_ISL_3946700		Jaffna		35	Male										ONT
2021-08-28	aicbu1216	B.1.617.2	A	A	A	131661	EPI_ISL_3946689	CMC	Colombo	Colombo	23	Female			Sinopharm	2	T	Sinopharm	two	14	Mild	ONT
2021-08-28	aicbu1217	B.1.617.2	A	A	A	131662	EPI_ISL_3946665	CMC	Colombo	Colombo	54	Female	Sinopharm	1	Sinopharm	1	T	Sinopharm	one	17	Mild	ONT
2021-08-30	aicbu1307	B.1.617.2	X	A	X	122319	EPI_ISL_3946691	CMC	Colombo	Colombo	27	Female	Covisheild	2	Covisheild	2	T	Covisheild	two	28	Mild	ONT
2021-08-31	aicbu1325	B.1.617.2	V	S	S	122344	EPI_ISL_3946652	CMC	Colombo	Colombo	62	Male	Sinopharm	1	Sinopharm	1	T	Sinopharm	one			ONT
2021-09-02	aicbu1460	B.1.617.2	V	S	S	138110	EPI_ISL_4105421	CMC	Colombo	Colombo	55	Male			Covisheild	2	T	Covisheild	two	60	Mild	ONT
2021-09-03	aicbu1412	B.1.617.2	V	S	S	22629	EPI_ISL_4105377	MOH Opananyaka	Opanayaka		42	Male										ONT
2021-09-03	aicbu1467	B.1.617.2	A	A	A	131800	EPI_ISL_4105428	CMC	Colombo	Colombo	28	Male										ONT
2021-09-04	aicbu1484	B.1.617.2	V	S	S		EPI_ISL_4105445	PH	Narahenpita	Colombo	28	Male										ONT
2021-09-04	aicbu1487	B.1.617.2	V	A	A		EPI_ISL_4105448		Polonnaruwa		70	Male										ONT
2021-09-06	CDR245	B.1.617.2	A	A	A		EPI_ISL_4414076	Asiri Surgical	Galle		33	Female										Illumina
2021-09-06	CDR246	B.1.617.2	A	A	A		EPI_ISL_4414095	Asiri Surgical	Matara		42	Male										Illumina
2021-09-09	CMC136207	B.1.617.2	X	S	S	136207	EPI_ISL_4414064	CMC	Sri Jayawardenepura Kotte	Colombo	27	Female			Sinopharm	2	T	Sinopharm	two	14	Mild	Illumina
2021-09-09	CMC136226	B.1.617.2	A	S	S	136226	EPI_ISL_4414109	CMC	Colombo	Colombo	56	Male			Covisheild	2	T	Covisheild	two	17	Mild	Illumina
2021-09-09	CMC137279	B.1.617.2	V	A	S	137279	EPI_ISL_4414099	CMC	Makola		47	Female										Illumina
2021-09-11	CDR282	B.1.617.2	V	A	A		EPI_ISL_4414071	CMC	Colombo	Colombo	30	Male										Illumina
2021-09-11	CDR285	B.1.617.2	A	S	S		EPI_ISL_4414082	Police hospital	Colombo	Colombo	38	Male										Illumina
2021-09-16	aicbu1637	B.1.617.2	A	A	A	333		JAFFNA			53	Male										ONT
2021-09-20	aicbu1562	B.1.617.2	A	A	A			Asiri Surgical	Thelipana		58	Male	Not vaccinated				F	Not vaccinated				ONT
2021-09-20	aicbu1641	B.1.617.2	A	A	A	350		JAFFNA			31	Male										ONT
2021-09-22	aicbu1651	B.1.617.2	A	A	A	388		JAFFNA			59	Female										ONT
2021-09-22	aicbu1652	B.1.617.2	V	S	S	398		JAFFNA			16	Female										ONT
2021-09-23	aicbu1572	B.1.617.2	V	S	S				Ja Ela		46	Male	Vaccinated	2			T	Vaccinated	two			ONT
2021-09-23	aicbu1602	B.1.617.2	V	S	S	138484		CMC		Colombo	36	Female	Not vaccinated		Not vaccinated		F	Not vaccinated				ONT
2021-09-23	aicbu1603	B.1.617.2	V	S	S	138485		CMC		Colombo	6	Male	Not vaccinated		Not vaccinated		F	Not vaccinated		10	Mild	ONT
2021-09-23	aicbu1606	B.1.617.2	V	S	S	138502		CMC		Colombo	17	Female	Not vaccinated		Not vaccinated		F	Not vaccinated				ONT
2021-09-24	aicbu1619	B.1.617.2	S	A	A	122836		CMC		Colombo	18	Male	Not vaccinated		Not vaccinated		F	Not vaccinated		14	Mild	ONT
2021-09-27	aicbu1620	B.1.617.2	V	S	S	122857		CMC		Colombo	36	Female	Sinopharm	2			T	Sinopharm	two			ONT
2021-09-29	aicbu1632	B.1.617.2	A	A	A			NR			65	Female										ONT
2021-09-08	CDR264	None	A	A	A		EPI_ISL_4414104	IDH Kilinochchi	Kilinochchi		52	Female										Illumina
2021-09-11	CDR286	None	A	S	A		EPI_ISL_4414112	Police hospital	Colombo	Colombo	58	Male										Illumina
2021-09-12	CDR287	None	A	A	A		EPI_ISL_4414073	CMC	Nugegoda	Colombo	31	Male										Illumina
2021-09-12	CMC122656	None	X	S	X	122656	EPI_ISL_4414066	CMC	Madampe		28	Female										Illumina
2021-09-12	CMC122662	None	A	A	A	122662	EPI_ISL_4414132	CMC	Colombo	Colombo	81	Male			AZ	2	T	Covisheild	two		Death	Illumina
2021-10-01	aicbu1939	AY.104	A	A	A			MOH Palindanuwara	Kalutara		37	Female										ONT
2021-10-01	aicbu1940	B.1.617.2	A	A	A			MOH Horana	Kalutara		48	Male										ONT
2021-10-02	aicbu1625	AY.28	V	S	S	127921		CMC		Colombo	39	Male	Covisheild	2	Covisheild	2	T	Covisheild	two	14	Mild	ONT
2021-10-04	aicbu1732	AY.28	V	S	S	135202		CMC		Colombo	42	Male	Sinopharm	2	Sinopharm	2	T	Sinopharm	two	10	Mild	ONT
2021-10-04	aicbu1733	AY.28	V	S	S	135203		CMC		Colombo	55	Male	Sinopharm	2	Sinopharm	2	T	Sinopharm	two	8	Mild	ONT
2021-10-04	aicbu1735	AY.28	V	S	S	135205		CMC		Colombo	24	Male	Sinopharm	1	Sinopharm	1	T	Sinopharm	one	11	Mild	ONT
2021-10-04	aicbu1736	AY.28	V	S	S	135206		CMC		Colombo	53	Male	Sinopharm	2			T	Sinopharm	two			ONT
2021-10-04	aicbu1737	AY.28	V	S	S	135207		CMC		Colombo	47	Male	Sinopharm	2	Sinopharm	2	T	Sinopharm	two	10	Mild	ONT
2021-10-04	aicbu1738	AY.28	V	S	S	135208		CMC		Colombo	40	Male	Sinopharm	2	Sinopharm	2	T	Sinopharm	two	10	Mild	ONT
2021-10-04	aicbu1739	AY.28	V	S	S	135209		CMC		Colombo	22	Male	Sinopharm	2	Sinopharm	2	T	Sinopharm	two	7	Mild	ONT
2021-10-04	aicbu1740	AY.28	V	S	S	135210		CMC		Colombo	23	Male	Sinopharm	1	Sinopharm	1	T	Sinopharm	one	5	Mild	ONT
2021-10-04	aicbu1741	AY.28	V	S	S	135211		CMC		Colombo	48	Male	Sinopharm	2	Sinopharm	2	T	Sinopharm	two	10	Mild	ONT
2021-10-04	aicbu1742	AY.28	V	S	S	135212		CMC		Colombo	38	Male	Sinopharm	2	Sinopharm	2	T	Sinopharm	two	10	Mild	ONT
2021-10-04	aicbu1743	AY.28	V	S	S	135213		CMC		Colombo	37	Male	Sinopharm	2	Sinopharm	2	T	Sinopharm	two	10	Mild	ONT
2021-10-04	aicbu1744	AY.28	V	S	S	135215		CMC		Colombo	26	Male	Sinopharm	2	Sinopharm	2	T	Sinopharm	two	10	Mild	ONT
2021-10-04	aicbu1746	AY.28	V	S	S	135217		CMC		Colombo	35	Male	Sinopharm	2	Sinopharm	2	T	Sinopharm	two	10	Mild	ONT
2021-10-04	aicbu1747	AY.28	V	S	S	135218		CMC		Colombo	33	Male	Sinopharm	2	Sinopharm	2	T	Sinopharm	two	10	Mild	ONT
2021-10-04	aicbu1748	AY.28	V	S	S	135219		CMC		Colombo	37	Male	Sinopharm	2	Sinopharm	2	T	Sinopharm	two	10	Mild	ONT
2021-10-04	aicbu1749	AY.28	V	S	S	135220		CMC		Colombo	54	Male	Sinopharm	2	Sinopharm	2	T	Sinopharm	two	10	Mild	ONT
2021-10-04	aicbu1751	AY.28	V	S	S	135222		CMC		Colombo	31	Male	Sinopharm	2	Sinopharm	2	T	Sinopharm	two	10	Mild	ONT
2021-10-04	aicbu1752	AY.28	V	S	S	135223		CMC		Colombo	50	Male	Sinopharm	2	Sinopharm	2	T	Sinopharm	two	10	Mild	ONT
2021-10-04	aicbu1753	AY.28	V	S	S	135224		CMC		Colombo	47	Male	Sinopharm	2	Sinopharm	2	T	Sinopharm	two	10	Mild	ONT
2021-10-04	aicbu1754	AY.28	V	S	S	135225		CMC		Colombo	24	Male	Sinopharm	1	Sinopharm	1	T	Sinopharm	one	10	Mild	ONT
2021-10-04	aicbu1755	AY.28	V	S	S	135226		CMC		Colombo	38	Male	Sinopharm	2	Sinopharm	2	T	Sinopharm	two	10	Mild	ONT
2021-10-04	aicbu1756	AY.28	V	S	S	135227		CMC		Colombo	36	Male	Sinopharm	2	Sinopharm	2	T	Sinopharm	two	10	Mild	ONT
2021-10-06	aicbu1804	AY.104	A	A	A	131877		CMC	Colombo	Colombo	43	Male	Sinopharm	2			T	Sinopharm	two		Mild	ONT
2021-10-06	aicbu1805	AY.104	A	A	A	136894		CMC	Colombo	Colombo	29	Male	Sinopharm	2			T	Sinopharm	two		Mild	ONT
2021-10-06	aicbu1838	AY.28	V	S	S			LHD/ Vasana Hospital Dehiwala	Dehiwala	Colombo	44	Male										ONT
2021-10-06	aicbu1943	AY.28	V	S	S			Police Hospital	Colombo	Colombo												ONT
2021-10-07	aicbu1807	AY.104	A	A	A	128012		CMC	Colombo	Colombo	47	Male	Sinopharm	2			T	Sinopharm	two		Mild	ONT
2021-10-07	aicbu1837	AY.104	A	A	A	549954		LHD	Ratnaputa		49	Male										ONT
2021-10-07	aicbu1841	AY.104	A	A	A			OPD														ONT
2021-10-07	aicbu1842	AY.104	A	A	A	5		MOH Mirigama	Gampaha		44	Male										ONT
2021-10-07	aicbu1903	AY.104	A	A	A	2		MOH Minuwangoda	Gampaha		39	Male	Vaccinated	2			T	Vaccinated	two			ONT
2021-10-07	aicbu1918	AY.104	A	A	A	1		MOH Biyagama	Kadawatha		41	Male										ONT
2021-10-07	aicbu1839	AY.28	V	S	S			LHD	Colombo	Colombo	43	Male										ONT
2021-10-07	aicbu1840	AY.28	V	S	S			LHD	Nugegoda	Colombo	11	Female										ONT
2021-10-07	aicbu1843	AY.28	V	S	S	1		MOH Seeduwa	Negombo		49	Male	Vaccinated	2			T	Vaccinated	two			ONT
2021-10-07	aicbu1846	AY.28	V	S	S			MOH Katana	Gampaha		55	Male										ONT
2021-10-07	aicbu1902	AY.28	V	S	S	1		MOH Minuwangoda	Gampaha		18	Male	Not vaccinated				F	Not vaccinated				ONT
2021-10-07	aicbu1904	AY.28	V	S	S	3		MOH Minuwangoda	Gampaha		41	Male	Vaccinated	2			T	Vaccinated	two			ONT
2021-10-07	aicbu1906	AY.28	V	S	S	5		MOH Minuwangoda	Minuwangoda		73	Female	Vaccinated	2			T	Vaccinated	two			ONT
2021-10-07	aicbu1909	AY.28	V	S	S			MOH Mahara	Kadawatha		53	Male	Not vaccinated				F	Not vaccinated				ONT
2021-10-07	aicbu1910	AY.28	V	S	S			MOH Mahara	Kadawatha		55	Female	Vaccinated	2			T	Vaccinated	two			ONT
2021-10-07	aicbu1911	AY.28	V	S	S	1		MOH Gampaha	Gampaha		41	Female	Vaccinated	2			T	Vaccinated	two			ONT
2021-10-07	aicbu1912	AY.28	V	S	S	2		MOH Gampaha	Gampaha		49	Female	Vaccinated	2			T	Vaccinated	two			ONT
2021-10-07	aicbu1915	AY.28	V	S	S	5		MOH Ja-ela	Ja-ela		78	Female	Vaccinated	1			T	Vaccinated	one			ONT
2021-10-07	aicbu1916	AY.28	V	S	S			MOH Dompe	Gampaha		49	Male	Vaccinated	2			T	Vaccinated	two			ONT
2021-10-07	aicbu1917	AY.28	V	S	S			MOH Dompe	Gampaha		50	Female	Vaccinated	2			T	Vaccinated	two			ONT
2021-10-07	aicbu1808	AY.46	X	A	A	128008		CMC	Colombo	Colombo	20	Male	Sinopharm	2			T	Sinopharm	two		Mild	ONT
2021-10-07	aicbu1844	B.1.617.2	A	A	A			MOH Katana	Negombo		49	Female										ONT
2021-10-07	aicbu1905	B.1.617.2	V	S	S	4		MOH Minuwangoda	Minuwangoda		15	Male	Not vaccinated				F	Not vaccinated				ONT
2021-10-07	aicbu1908	B.1.617.2	A	A	A			MOH Mahara	Kadawatha		21	Female	Not vaccinated				F	Not vaccinated				ONT
2021-10-07	aicbu1913	B.1.617.2	A	A	A	1		MOH Ja-ela	Ja-ela		43	Male	Vaccinated	2			T	Vaccinated	two			ONT
2021-10-07	aicbu1914	B.1.617.2	A	A	A	2		MOH Ja-ela	Ja-ela		10	Male	Not vaccinated				F	Not vaccinated				ONT
2021-10-08	aicbu1809	AY.104	A	A	A	136904		CMC	Colombo	Colombo	21	Male	Not vaccinated				F	Not vaccinated			Mild	ONT
2021-10-08	aicbu1811	AY.28	V	S	S	135247		CMC	Colombo	Colombo		Male	Sinopharm	2			T	Sinopharm	two		Mild	ONT
2021-10-08	aicbu1835	AY.28	V	S	S			Nawaloka	Gampaha		20	Female										ONT
2021-10-08	aicbu1836	AY.28	V	S	S			Nawaloka	Gampaha		29	Female										ONT
2021-10-09	aicbu1813	AY.104	A	A	A	128048		CMC	Colombo	Colombo	32	Male	Covisheild	2			T	Covisheild	two		Mild	ONT
2021-10-12	aicbu1818	AY.104	A	A	A	138572		CMC	Colombo	Colombo	24	Male	Sinopharm	2			T	Sinopharm	two		Mild	ONT
2021-10-12	aicbu1821	AY.104	A	A	A	138567		CMC	Colombo	Colombo	48	Male	Sinopharm	2			T	Sinopharm	two		Mild	ONT
2021-10-12	aicbu1819	AY.28	V	S	S	128100		CMC	Colombo	Colombo	53	Female	Covisheild	2			T	Covisheild	two		Mild	ONT
2021-10-12	aicbu1833	B.1.617.2	V	S	S			Asiri	Colombo	Colombo	20	Male										ONT
2021-10-12	aicbu1834	B.1.617.2	A	A	A	7057		Asiri	Biyagama		34	Male										ONT
2021-10-12	aicbu1817	None	A	A	A	136987		CMC	Colombo	Colombo	28	Male	Sinopharm	2			T	Sinopharm	two		Mild	ONT
2021-10-13	aicbu1822	AY.104	A	A	A			AICBU	Nugegoda	Colombo												ONT
2021-10-13	aicbu1831	AY.28	V	S	S			Asiri	Dehiwala	Colombo	51	Male										ONT
2021-10-14	aicbu1922	AY.104	A	A	A	1		MOH Gampaha	Gampaha		19	Male	Not vaccinated				F	Not vaccinated				ONT
2021-10-14	aicbu1926	AY.104	A	A	A	1		MOH Wattala	Ja-ela		30	Male										ONT
2021-10-14	aicbu1927	AY.104	A	A	A	2		MOH Wattala	Wattala	Colombo	67	Male										ONT
2021-10-14	aicbu1928	AY.104	A	A	A	2		MOH Dompe	Kesbewa	Colombo	9	Male	Not vaccinated				F	Not vaccinated				ONT
2021-10-14	aicbu1929	AY.104	A	A	A	3		MOH Dompe	Gampaha		34	Female	Vaccinated	2			T	Vaccinated	two			ONT
2021-10-14	aicbu1924	AY.117	A	A	A			MOH Minuwangoda	Minuwangoda		56	Female	Vaccinated	2			T	Vaccinated	two			ONT
2021-10-14	aicbu1919	AY.28	V	S	S	3		MOH Attanagalla	Gampaha		38	Female										ONT
2021-10-14	aicbu1920	AY.28	V	S	S	4		MOH Attanagalla	Gampaha		15	Female										ONT
2021-10-14	aicbu1925	AY.28	V	S	S			MOH Minuwangoda	Gampaha		39	Female	Vaccinated	2			T	Vaccinated	two			ONT
2021-10-14	aicbu1930	AY.28	V	S	S	3		MOH Seeduwa	Ja-ela		54	Male	Vaccinated	2			T	Vaccinated	two			ONT
2021-10-14	aicbu1931	AY.28	V	S	S	4		MOH Seeduwa	Ja-ela		19	Female	Not vaccinated				F	Not vaccinated				ONT
2021-10-14	aicbu1932	AY.28	V	S	S			MOH Katana	Gampaha		60	Male										ONT
2021-10-14	aicbu1826	AY.71	V	S	S	138586		CMC	Colombo	Colombo	26	Male	Covisheild	2			T	Covisheild	two		Mild	ONT
2021-10-14	aicbu1823	B.1.617.2	V	S	S	128120		CMC	Colombo	Colombo	37	Male	Sinopharm	2			T	Sinopharm	two		Mild	ONT
2021-10-14	aicbu1825	B.1.617.2	A	A	A	128123		CMC	Ragama	Colombo	25	Male	Sinopharm	2			T	Sinopharm	two		Mild	ONT
2021-10-14	aicbu1933	B.1.617.2	V	A	A			MOH Katana	Gampaha		49	Male										ONT
2021-10-14	aicbu1828	None	V	S	S	138588		CMC	Colombo	Colombo	41	Male	Covisheild	2			T	Covisheild	two		Mild	ONT
2021-10-15	aicbu1829	AY.104	A	A	A			AICBU	Nugegoda	Colombo												ONT
2021-10-18	aicbu1946	AY.104	A	A	A	133123		CMC	Colombo	Colombo								Sinopharm	two		Mild	ONT
2021-10-18	aicbu1944	AY.28	V	S	S	135296		CMC	Colombo	Colombo								Sinopharm	two		Mild	ONT
2021-10-18	aicbu1945	AY.28	V	S	S	135299		CMC	Colombo	Colombo								Sinopharm	two		Mild	ONT
